# Supplementary material for: A two-stage approach for the spatio-temporal analysis of high-throughput phenotyping data
Source: Sci Rep. 2022 Feb 24;12:3177. doi: 10.1038/s41598-022-06935-9 (PMC8873425; doi:10.1038/s41598-022-06935-9)
Supplement: Supplementary file 2 — Supplementary Information. [file 41598_2022_6935_MOESM2_ESM.zip]

Archive with 540 entries (357 files):
- HTP_two_stage_approach/
- HTP_two_stage_approach/.DS_Store
- __MACOSX/
- __MACOSX/HTP_two_stage_approach/
- __MACOSX/HTP_two_stage_approach/._.DS_Store
- HTP_two_stage_approach/.git/
- HTP_two_stage_approach/.git/branches/
- __MACOSX/HTP_two_stage_approach/.git/
- __MACOSX/HTP_two_stage_approach/.git/._branches
- HTP_two_stage_approach/.git/COMMIT_EDITMSG
- __MACOSX/HTP_two_stage_approach/.git/._COMMIT_EDITMSG
- HTP_two_stage_approach/.git/config
- __MACOSX/HTP_two_stage_approach/.git/._config
- HTP_two_stage_approach/.git/description
- __MACOSX/HTP_two_stage_approach/.git/._description
- HTP_two_stage_approach/.git/FETCH_HEAD
- __MACOSX/HTP_two_stage_approach/.git/._FETCH_HEAD
- HTP_two_stage_approach/.git/HEAD
- __MACOSX/HTP_two_stage_approach/.git/._HEAD
- HTP_two_stage_approach/.git/hooks/
- HTP_two_stage_approach/.git/hooks/applypatch-msg.sample
- __MACOSX/HTP_two_stage_approach/.git/hooks/
- __MACOSX/HTP_two_stage_approach/.git/hooks/._applypatch-msg.sample
- HTP_two_stage_approach/.git/hooks/commit-msg.sample
- __MACOSX/HTP_two_stage_approach/.git/hooks/._commit-msg.sample
- HTP_two_stage_approach/.git/hooks/post-update.sample
- __MACOSX/HTP_two_stage_approach/.git/hooks/._post-update.sample
- HTP_two_stage_approach/.git/hooks/pre-applypatch.sample
- __MACOSX/HTP_two_stage_approach/.git/hooks/._pre-applypatch.sample
- HTP_two_stage_approach/.git/hooks/pre-commit.sample
- __MACOSX/HTP_two_stage_approach/.git/hooks/._pre-commit.sample
- HTP_two_stage_approach/.git/hooks/pre-push.sample
- __MACOSX/HTP_two_stage_approach/.git/hooks/._pre-push.sample
- HTP_two_stage_approach/.git/hooks/pre-rebase.sample
- __MACOSX/HTP_two_stage_approach/.git/hooks/._pre-rebase.sample
- HTP_two_stage_approach/.git/hooks/pre-receive.sample
- __MACOSX/HTP_two_stage_approach/.git/hooks/._pre-receive.sample
- HTP_two_stage_approach/.git/hooks/prepare-commit-msg.sample
- __MACOSX/HTP_two_stage_approach/.git/hooks/._prepare-commit-msg.sample
- HTP_two_stage_approach/.git/hooks/update.sample
- __MACOSX/HTP_two_stage_approach/.git/hooks/._update.sample
- __MACOSX/HTP_two_stage_approach/.git/._hooks
- HTP_two_stage_approach/.git/index
- __MACOSX/HTP_two_stage_approach/.git/._index
- HTP_two_stage_approach/.git/info/
- HTP_two_stage_approach/.git/info/exclude
- __MACOSX/HTP_two_stage_approach/.git/info/
- __MACOSX/HTP_two_stage_approach/.git/info/._exclude
- __MACOSX/HTP_two_stage_approach/.git/._info
- HTP_two_stage_approach/.git/logs/
- HTP_two_stage_approach/.git/logs/HEAD
- __MACOSX/HTP_two_stage_approach/.git/logs/
- __MACOSX/HTP_two_stage_approach/.git/logs/._HEAD
- HTP_two_stage_approach/.git/logs/refs/
- HTP_two_stage_approach/.git/logs/refs/heads/
- HTP_two_stage_approach/.git/logs/refs/heads/master
- __MACOSX/HTP_two_stage_approach/.git/logs/refs/
- __MACOSX/HTP_two_stage_approach/.git/logs/refs/heads/
- __MACOSX/HTP_two_stage_approach/.git/logs/refs/heads/._master
- __MACOSX/HTP_two_stage_approach/.git/logs/refs/._heads
- HTP_two_stage_approach/.git/logs/refs/remotes/
- HTP_two_stage_approach/.git/logs/refs/remotes/origin/
- HTP_two_stage_approach/.git/logs/refs/remotes/origin/HEAD
- __MACOSX/HTP_two_stage_approach/.git/logs/refs/remotes/
- __MACOSX/HTP_two_stage_approach/.git/logs/refs/remotes/origin/
- __MACOSX/HTP_two_stage_approach/.git/logs/refs/remotes/origin/._HEAD
- HTP_two_stage_approach/.git/logs/refs/remotes/origin/master
- __MACOSX/HTP_two_stage_approach/.git/logs/refs/remotes/origin/._master
- __MACOSX/HTP_two_stage_approach/.git/logs/refs/remotes/._origin
- __MACOSX/HTP_two_stage_approach/.git/logs/refs/._remotes
- __MACOSX/HTP_two_stage_approach/.git/logs/._refs
- __MACOSX/HTP_two_stage_approach/.git/._logs
- HTP_two_stage_approach/.git/objects/
- HTP_two_stage_approach/.git/objects/04/
- HTP_two_stage_approach/.git/objects/04/ae0b891fcf4f5e3c68722385b288d3acff2d34
- __MACOSX/HTP_two_stage_approach/.git/objects/
- __MACOSX/HTP_two_stage_approach/.git/objects/04/
- __MACOSX/HTP_two_stage_approach/.git/objects/04/._ae0b891fcf4f5e3c68722385b288d3acff2d34
- __MACOSX/HTP_two_stage_approach/.git/objects/._04
- HTP_two_stage_approach/.git/objects/05/
- HTP_two_stage_approach/.git/objects/05/59078d7cde50a490915cca45b0e26d4a368747
- __MACOSX/HTP_two_stage_approach/.git/objects/05/
- __MACOSX/HTP_two_stage_approach/.git/objects/05/._59078d7cde50a490915cca45b0e26d4a368747
- HTP_two_stage_approach/.git/objects/05/87790604320bdb0f08169c1ee606fd3de7a293
- __MACOSX/HTP_two_stage_approach/.git/objects/05/._87790604320bdb0f08169c1ee606fd3de7a293
- HTP_two_stage_approach/.git/objects/05/fc4e35780d4c845c1807c8c1c690226d642594
- __MACOSX/HTP_two_stage_approach/.git/objects/05/._fc4e35780d4c845c1807c8c1c690226d642594
- __MACOSX/HTP_two_stage_approach/.git/objects/._05
- HTP_two_stage_approach/.git/objects/0a/
- HTP_two_stage_approach/.git/objects/0a/bc5ec965d432f6051e73d51b386e703c7020c5
- __MACOSX/HTP_two_stage_approach/.git/objects/0a/
- __MACOSX/HTP_two_stage_approach/.git/objects/0a/._bc5ec965d432f6051e73d51b386e703c7020c5
- __MACOSX/HTP_two_stage_approach/.git/objects/._0a
- HTP_two_stage_approach/.git/objects/0f/
- HTP_two_stage_approach/.git/objects/0f/a2d9b11f69131548e51f5a190ebd26ad760d26
- __MACOSX/HTP_two_stage_approach/.git/objects/0f/
- __MACOSX/HTP_two_stage_approach/.git/objects/0f/._a2d9b11f69131548e51f5a190ebd26ad760d26
- __MACOSX/HTP_two_stage_approach/.git/objects/._0f
- HTP_two_stage_approach/.git/objects/12/
- HTP_two_stage_approach/.git/objects/12/f17ebd4eaa7b8ce9711f0c0d06aee77cf1dd66
- __MACOSX/HTP_two_stage_approach/.git/objects/12/
- __MACOSX/HTP_two_stage_approach/.git/objects/12/._f17ebd4eaa7b8ce9711f0c0d06aee77cf1dd66
- __MACOSX/HTP_two_stage_approach/.git/objects/._12
- HTP_two_stage_approach/.git/objects/1b/
- HTP_two_stage_approach/.git/objects/1b/da3d57e6b7ba2e283bc76fe3ad9b17576547f0
- __MACOSX/HTP_two_stage_approach/.git/objects/1b/
- __MACOSX/HTP_two_stage_approach/.git/objects/1b/._da3d57e6b7ba2e283bc76fe3ad9b17576547f0
- __MACOSX/HTP_two_stage_approach/.git/objects/._1b
- HTP_two_stage_approach/.git/objects/1d/
- HTP_two_stage_approach/.git/objects/1d/e1092367fccd65358372320da6b21148a3eb7e
- __MACOSX/HTP_two_stage_approach/.git/objects/1d/
- __MACOSX/HTP_two_stage_approach/.git/objects/1d/._e1092367fccd65358372320da6b21148a3eb7e
- __MACOSX/HTP_two_stage_approach/.git/objects/._1d
- HTP_two_stage_approach/.git/objects/22/
- HTP_two_stage_approach/.git/objects/22/5d329760583a708732779a358bfc6ad1e7e975
- __MACOSX/HTP_two_stage_approach/.git/objects/22/
- __MACOSX/HTP_two_stage_approach/.git/objects/22/._5d329760583a708732779a358bfc6ad1e7e975
- HTP_two_stage_approach/.git/objects/22/ac93a2e0b86604739083276abd330d206c1629
- __MACOSX/HTP_two_stage_approach/.git/objects/22/._ac93a2e0b86604739083276abd330d206c1629
- __MACOSX/HTP_two_stage_approach/.git/objects/._22
- HTP_two_stage_approach/.git/objects/2a/
- HTP_two_stage_approach/.git/objects/2a/2e5ebdc4e47dfa1d21b44ab6fd0f5792d8d763
- __MACOSX/HTP_two_stage_approach/.git/objects/2a/
- __MACOSX/HTP_two_stage_approach/.git/objects/2a/._2e5ebdc4e47dfa1d21b44ab6fd0f5792d8d763
- __MACOSX/HTP_two_stage_approach/.git/objects/._2a
- HTP_two_stage_approach/.git/objects/2d/
- HTP_two_stage_approach/.git/objects/2d/eda0bf8e6f3ea55d51f5985701ba13a871ea1f
- __MACOSX/HTP_two_stage_approach/.git/objects/2d/
- __MACOSX/HTP_two_stage_approach/.git/objects/2d/._eda0bf8e6f3ea55d51f5985701ba13a871ea1f
- __MACOSX/HTP_two_stage_approach/.git/objects/._2d
- HTP_two_stage_approach/.git/objects/2e/
- HTP_two_stage_approach/.git/objects/2e/46934e6dd6807abfb3f500e59585bf79ce77ff
- __MACOSX/HTP_two_stage_approach/.git/objects/2e/
- __MACOSX/HTP_two_stage_approach/.git/objects/2e/._46934e6dd6807abfb3f500e59585bf79ce77ff
- __MACOSX/HTP_two_stage_approach/.git/objects/._2e
- HTP_two_stage_approach/.git/objects/2f/
- HTP_two_stage_approach/.git/objects/2f/1f3d969a42cfc59acad87c82c8e69edf861b6b
- __MACOSX/HTP_two_stage_approach/.git/objects/2f/
- __MACOSX/HTP_two_stage_approach/.git/objects/2f/._1f3d969a42cfc59acad87c82c8e69edf861b6b
- HTP_two_stage_approach/.git/objects/2f/fcf8a51cdc7d29e92399465c9248880dde3c9c
- __MACOSX/HTP_two_stage_approach/.git/objects/2f/._fcf8a51cdc7d29e92399465c9248880dde3c9c
- __MACOSX/HTP_two_stage_approach/.git/objects/._2f
- HTP_two_stage_approach/.git/objects/32/
- HTP_two_stage_approach/.git/objects/32/8f1fa934cfdf4e74daabf2ac200f161aaca1da
- __MACOSX/HTP_two_stage_approach/.git/objects/32/
- __MACOSX/HTP_two_stage_approach/.git/objects/32/._8f1fa934cfdf4e74daabf2ac200f161aaca1da
- __MACOSX/HTP_two_stage_approach/.git/objects/._32
- HTP_two_stage_approach/.git/objects/33/
- HTP_two_stage_approach/.git/objects/33/0d10591b5e112ee4aad671d5189bebca830616
- __MACOSX/HTP_two_stage_approach/.git/objects/33/
- __MACOSX/HTP_two_stage_approach/.git/objects/33/._0d10591b5e112ee4aad671d5189bebca830616
- __MACOSX/HTP_two_stage_approach/.git/objects/._33
- HTP_two_stage_approach/.git/objects/38/
- HTP_two_stage_approach/.git/objects/38/97987b0da9f1577aff820c6596c8dab7887f25
- __MACOSX/HTP_two_stage_approach/.git/objects/38/
- __MACOSX/HTP_two_stage_approach/.git/objects/38/._97987b0da9f1577aff820c6596c8dab7887f25
- __MACOSX/HTP_two_stage_approach/.git/objects/._38
- HTP_two_stage_approach/.git/objects/3c/
- HTP_two_stage_approach/.git/objects/3c/d5e44d61d20d61a9dc8152c3327e29ea049eb7
- __MACOSX/HTP_two_stage_approach/.git/objects/3c/
- __MACOSX/HTP_two_stage_approach/.git/objects/3c/._d5e44d61d20d61a9dc8152c3327e29ea049eb7
- __MACOSX/HTP_two_stage_approach/.git/objects/._3c
- HTP_two_stage_approach/.git/objects/41/
- HTP_two_stage_approach/.git/objects/41/849ed9bba4b0fc2d4b665d013c97297276c84a
- __MACOSX/HTP_two_stage_approach/.git/objects/41/
- __MACOSX/HTP_two_stage_approach/.git/objects/41/._849ed9bba4b0fc2d4b665d013c97297276c84a
- HTP_two_stage_approach/.git/objects/41/bf59117fad2e21406a02cfa82c7389c5b603af
- __MACOSX/HTP_two_stage_approach/.git/objects/41/._bf59117fad2e21406a02cfa82c7389c5b603af
- __MACOSX/HTP_two_stage_approach/.git/objects/._41
- HTP_two_stage_approach/.git/objects/47/
- HTP_two_stage_approach/.git/objects/47/765fd5d8be32617913f1cdb58b01f86596351a
- __MACOSX/HTP_two_stage_approach/.git/objects/47/
- __MACOSX/HTP_two_stage_approach/.git/objects/47/._765fd5d8be32617913f1cdb58b01f86596351a
- HTP_two_stage_approach/.git/objects/47/84118be925a658a16794cafc8a6e4255738ac3
- __MACOSX/HTP_two_stage_approach/.git/objects/47/._84118be925a658a16794cafc8a6e4255738ac3
- HTP_two_stage_approach/.git/objects/47/f345e3a9d7b31aaa3b350d422be2c7c7125ea5
- __MACOSX/HTP_two_stage_approach/.git/objects/47/._f345e3a9d7b31aaa3b350d422be2c7c7125ea5
- __MACOSX/HTP_two_stage_approach/.git/objects/._47
- HTP_two_stage_approach/.git/objects/48/
- HTP_two_stage_approach/.git/objects/48/f96108f75b7d1203919eebac2d1f6365a854b7
- __MACOSX/HTP_two_stage_approach/.git/objects/48/
- __MACOSX/HTP_two_stage_approach/.git/objects/48/._f96108f75b7d1203919eebac2d1f6365a854b7
- __MACOSX/HTP_two_stage_approach/.git/objects/._48
- HTP_two_stage_approach/.git/objects/4b/
- HTP_two_stage_approach/.git/objects/4b/37c22afee46bb45485ce6058ae9490a682a7b6
- __MACOSX/HTP_two_stage_approach/.git/objects/4b/
- __MACOSX/HTP_two_stage_approach/.git/objects/4b/._37c22afee46bb45485ce6058ae9490a682a7b6
- __MACOSX/HTP_two_stage_approach/.git/objects/._4b
- HTP_two_stage_approach/.git/objects/4d/
- HTP_two_stage_approach/.git/objects/4d/05dc2181d547f0f4d6c6084cd292a652c35b85
- __MACOSX/HTP_two_stage_approach/.git/objects/4d/
- __MACOSX/HTP_two_stage_approach/.git/objects/4d/._05dc2181d547f0f4d6c6084cd292a652c35b85
- __MACOSX/HTP_two_stage_approach/.git/objects/._4d
- HTP_two_stage_approach/.git/objects/51/
- HTP_two_stage_approach/.git/objects/51/019d6116c473d827774b3be98bfe1b8bcfd1fa
- __MACOSX/HTP_two_stage_approach/.git/objects/51/
- __MACOSX/HTP_two_stage_approach/.git/objects/51/._019d6116c473d827774b3be98bfe1b8bcfd1fa
- __MACOSX/HTP_two_stage_approach/.git/objects/._51
- HTP_two_stage_approach/.git/objects/54/
- HTP_two_stage_approach/.git/objects/54/044d557f578b9ee2b850b9ebdc8d61807247bf
- __MACOSX/HTP_two_stage_approach/.git/objects/54/
- __MACOSX/HTP_two_stage_approach/.git/objects/54/._044d557f578b9ee2b850b9ebdc8d61807247bf
- __MACOSX/HTP_two_stage_approach/.git/objects/._54
- HTP_two_stage_approach/.git/objects/57/
- HTP_two_stage_approach/.git/objects/57/7c6bfd9a52e9e2f5d79dc797c7c8d09e576147
- __MACOSX/HTP_two_stage_approach/.git/objects/57/
- __MACOSX/HTP_two_stage_approach/.git/objects/57/._7c6bfd9a52e9e2f5d79dc797c7c8d09e576147
- __MACOSX/HTP_two_stage_approach/.git/objects/._57
- HTP_two_stage_approach/.git/objects/59/
- HTP_two_stage_approach/.git/objects/59/c9b07d4be560f97c564def70f9407c729ead62
- __MACOSX/HTP_two_stage_approach/.git/objects/59/
- __MACOSX/HTP_two_stage_approach/.git/objects/59/._c9b07d4be560f97c564def70f9407c729ead62
- __MACOSX/HTP_two_stage_approach/.git/objects/._59
- HTP_two_stage_approach/.git/objects/5a/
- HTP_two_stage_approach/.git/objects/5a/5bbd109293f67359bb946df68a59edb9d881fd
- __MACOSX/HTP_two_stage_approach/.git/objects/5a/
- __MACOSX/HTP_two_stage_approach/.git/objects/5a/._5bbd109293f67359bb946df68a59edb9d881fd
- __MACOSX/HTP_two_stage_approach/.git/objects/._5a
- HTP_two_stage_approach/.git/objects/5f/
- HTP_two_stage_approach/.git/objects/5f/f209183037f5ed360888328c81d0cbd79873fe
- __MACOSX/HTP_two_stage_approach/.git/objects/5f/
- __MACOSX/HTP_two_stage_approach/.git/objects/5f/._f209183037f5ed360888328c81d0cbd79873fe
- __MACOSX/HTP_two_stage_approach/.git/objects/._5f
- HTP_two_stage_approach/.git/objects/63/
- HTP_two_stage_approach/.git/objects/63/2ae6c2ee2bb3ca9af999a7b0a56cd50fa5b826
- __MACOSX/HTP_two_stage_approach/.git/objects/63/
- __MACOSX/HTP_two_stage_approach/.git/objects/63/._2ae6c2ee2bb3ca9af999a7b0a56cd50fa5b826
- __MACOSX/HTP_two_stage_approach/.git/objects/._63
- HTP_two_stage_approach/.git/objects/65/
- HTP_two_stage_approach/.git/objects/65/0fa15b00fbaa7e21a426e67046ea66ab66b604
- __MACOSX/HTP_two_stage_approach/.git/objects/65/
- __MACOSX/HTP_two_stage_approach/.git/objects/65/._0fa15b00fbaa7e21a426e67046ea66ab66b604
- __MACOSX/HTP_two_stage_approach/.git/objects/._65
- HTP_two_stage_approach/.git/objects/67/
- HTP_two_stage_approach/.git/objects/67/2002a81051c904203f5407e12ef33f4419b412
- __MACOSX/HTP_two_stage_approach/.git/objects/67/
- __MACOSX/HTP_two_stage_approach/.git/objects/67/._2002a81051c904203f5407e12ef33f4419b412
- __MACOSX/HTP_two_stage_approach/.git/objects/._67
- HTP_two_stage_approach/.git/objects/68/
- HTP_two_stage_approach/.git/objects/68/e98fdd68a13c48be2baa99678181c15fbc6753
- __MACOSX/HTP_two_stage_approach/.git/objects/68/
- __MACOSX/HTP_two_stage_approach/.git/objects/68/._e98fdd68a13c48be2baa99678181c15fbc6753
- __MACOSX/HTP_two_stage_approach/.git/objects/._68
- HTP_two_stage_approach/.git/objects/6b/
- HTP_two_stage_approach/.git/objects/6b/f8a3ba248e85180c3b04bcbe4734b6a89e84de
- __MACOSX/HTP_two_stage_approach/.git/objects/6b/
- __MACOSX/HTP_two_stage_approach/.git/objects/6b/._f8a3ba248e85180c3b04bcbe4734b6a89e84de
- __MACOSX/HTP_two_stage_approach/.git/objects/._6b
- HTP_two_stage_approach/.git/objects/74/
- HTP_two_stage_approach/.git/objects/74/2176b99737be374505a126d9761649d91b35f2
- __MACOSX/HTP_two_stage_approach/.git/objects/74/
- __MACOSX/HTP_two_stage_approach/.git/objects/74/._2176b99737be374505a126d9761649d91b35f2
- __MACOSX/HTP_two_stage_approach/.git/objects/._74
- HTP_two_stage_approach/.git/objects/75/
- HTP_two_stage_approach/.git/objects/75/fa3a3759b25387e778335e5cf188ea05ee8549
- __MACOSX/HTP_two_stage_approach/.git/objects/75/
- __MACOSX/HTP_two_stage_approach/.git/objects/75/._fa3a3759b25387e778335e5cf188ea05ee8549
- __MACOSX/HTP_two_stage_approach/.git/objects/._75
- HTP_two_stage_approach/.git/objects/78/
- HTP_two_stage_approach/.git/objects/78/a968dfea7065379ad7c716f3e2f0fe0eb4a2cb
- __MACOSX/HTP_two_stage_approach/.git/objects/78/
- __MACOSX/HTP_two_stage_approach/.git/objects/78/._a968dfea7065379ad7c716f3e2f0fe0eb4a2cb
- __MACOSX/HTP_two_stage_approach/.git/objects/._78
- HTP_two_stage_approach/.git/objects/7b/
- HTP_two_stage_approach/.git/objects/7b/f02a1c8e9da9b4ef60c8a57769f7fc95c26588
- __MACOSX/HTP_two_stage_approach/.git/objects/7b/
- __MACOSX/HTP_two_stage_approach/.git/objects/7b/._f02a1c8e9da9b4ef60c8a57769f7fc95c26588
- __MACOSX/HTP_two_stage_approach/.git/objects/._7b
- HTP_two_stage_approach/.git/objects/7d/
- HTP_two_stage_approach/.git/objects/7d/d58f7fe6f25397163e2dbe058ecb5a1bf6d8bf
- __MACOSX/HTP_two_stage_approach/.git/objects/7d/
- __MACOSX/HTP_two_stage_approach/.git/objects/7d/._d58f7fe6f25397163e2dbe058ecb5a1bf6d8bf
- HTP_two_stage_approach/.git/objects/7d/f474b50d0db4d2e896b42901d52d6cd94a4ea4
- __MACOSX/HTP_two_stage_approach/.git/objects/7d/._f474b50d0db4d2e896b42901d52d6cd94a4ea4
- __MACOSX/HTP_two_stage_approach/.git/objects/._7d
- HTP_two_stage_approach/.git/objects/7e/
- HTP_two_stage_approach/.git/objects/7e/3aedccb5a545b10d071a4dd03aa6adfdc15059
- __MACOSX/HTP_two_stage_approach/.git/objects/7e/
- __MACOSX/HTP_two_stage_approach/.git/objects/7e/._3aedccb5a545b10d071a4dd03aa6adfdc15059
- __MACOSX/HTP_two_stage_approach/.git/objects/._7e
- HTP_two_stage_approach/.git/objects/84/
- HTP_two_stage_approach/.git/objects/84/e7ffc9d51269a7960ff02026b64a32e6ece48b
- __MACOSX/HTP_two_stage_approach/.git/objects/84/
- __MACOSX/HTP_two_stage_approach/.git/objects/84/._e7ffc9d51269a7960ff02026b64a32e6ece48b
- __MACOSX/HTP_two_stage_approach/.git/objects/._84
- HTP_two_stage_approach/.git/objects/87/
- HTP_two_stage_approach/.git/objects/87/80f7b76a5b6945f40d357fae9b504b8b1bdbd9
- __MACOSX/HTP_two_stage_approach/.git/objects/87/
- __MACOSX/HTP_two_stage_approach/.git/objects/87/._80f7b76a5b6945f40d357fae9b504b8b1bdbd9
- __MACOSX/HTP_two_stage_approach/.git/objects/._87
- HTP_two_stage_approach/.git/objects/89/
- HTP_two_stage_approach/.git/objects/89/631deccac8a2fcc74bd302b8fbb0db2deeed8c
- __MACOSX/HTP_two_stage_approach/.git/objects/89/
- __MACOSX/HTP_two_stage_approach/.git/objects/89/._631deccac8a2fcc74bd302b8fbb0db2deeed8c
- HTP_two_stage_approach/.git/objects/89/c004ff0916a1059cc2ed70a2edfc46c42d04c0
- __MACOSX/HTP_two_stage_approach/.git/objects/89/._c004ff0916a1059cc2ed70a2edfc46c42d04c0
- HTP_two_stage_approach/.git/objects/89/d71811b1ce31ebd369addaa18f967ea0ad2a82
- __MACOSX/HTP_two_stage_approach/.git/objects/89/._d71811b1ce31ebd369addaa18f967ea0ad2a82
- __MACOSX/HTP_two_stage_approach/.git/objects/._89
- HTP_two_stage_approach/.git/objects/8c/
[truncated: 240 more entries]
