# Supplementary material for: A two-stage approach for the spatio-temporal analysis of high-throughput phenotyping data
Source: Sci Rep. 2022 Feb 24;12:3177. doi: 10.1038/s41598-022-06935-9 (PMC8873425; doi:10.1038/s41598-022-06935-9)
Supplement: Supplementary file 2 — Supplementary Information. [file 41598_2022_6935_MOESM2_ESM.zip › HTP_two_stage_approach/FIP2017_First_Stage_SpATS_with_statgenHTP.R]

##..........................................................
## R-code to reproduce the analyses for the first stage of the two-stage approach for the FIP platform (FIP Zürich) described in
##
## "A two-stage approach for the spatio-temporal analysis of high-throughput phenotyping data"
##
## Authors: Diana M. Pérez-Valencia, María Xosé Rodríguez-Álvarez, Martin P. Boer, Lukas Kronenberg, 
##          Llorenç Cabrera-Bosquet, Andreas Hund, Emilie J. Millet and Fred A. van Eeuwijk
##
## Contact: Diana M. Pérez-Valencia - dperez@bcamath.org
##..........................................................

## To navigate more easily through the code when using RStudio, we recommend to collapse it: Alt+o (Cmd+Alt+o on the Mac)

# Load packages -----------------------------------------------------------
  library(statgenHTP)
  library(tidyr)
  library(dplyr)
  library(ggplot2)
  library(lattice)
  library(ggpubr)
  # library(ggforce)
  
# Load data ---------------------------------------------------------------
  # Raw data (2017 trial): Data provided as csv-file
    FIPData <- read.csv("FIP2017Data_paper_two_stage_approach.csv", sep=",", header= TRUE, row.names = 1)
    head(FIPData)

  # Get the experiment information
    # 7 populations (regions)
    table(FIPData$Region)
    # A diverse panel of 334 European wheat genotypes (GABI wheat), including a panel of Swiss varieties: 
    length(table(FIPData$Gen_ID))
    apply(table(FIPData$Region, FIPData$Gen_ID), 1, function(x) {sum(x!=0)})
    # 23 non-equidistant timepoints, in irregular intervals of 2 to 13 days between 27/02/2017 and 30/06/2017
    length(table(FIPData$Date))
    table(FIPData$Date)
    # A virtual grid of 42 rows and 36 columns
    length(table(FIPData$colNum))
    length(table(FIPData$rowNum))
    # Capacity of the grid: 21 x 18 x 2 = 756 plots (not adjacent lots)
    # Only 720 plots are harvested (720*23 timepoints = 16560 observations with missing data)
    length(table(FIPData$plotId))
    # 2 replicates per genotype plus 3 checks (Gen_IDs 1, 29, 424).
    apply(table(FIPData$Gen_ID, FIPData$plotId), 1, function(x) {sum(x!=0)})

# Create a TP (Time Points) object -----------------------------------------
  fipTP <- createTimePoints(dat = FIPData,
                            experimentName = "FIP",
                            genotype = "Gen_ID",
                            timePoint = "Date",
                            plotId = "plotId",
                            rowNum = "rowNum", colNum = "colNum",
                            addCheck = FALSE)
  summary(fipTP) 

# Spatial model using SpATS (genotype as random) --------------------------
  modFIP.ran <- fitModels(TP = fipTP,
                          trait = "Height",
                          extraFixedFactors = "Lot",
                          geno.decomp = "Region")
  summary(modFIP.ran)

  # Extract longitudinal results from SpATS: corrected phenotypic values
  # This is the dataset (modified, see below) that is used for the second stage
    FIP.cor.ran <- getCorrected(modFIP.ran)

  # Remove modFIP.ran (not needed anymore)
    rm(modFIP.ran)
    gc()
  
  # Transform colId and rowId to numeric values (they are factors)
    FIP.cor.ran$colId <- as.numeric(as.character(FIP.cor.ran$colId))
    FIP.cor.ran$rowId <- as.numeric(as.character(FIP.cor.ran$rowId))
  
  # timeNumber (days since January 1st)
    FIP.cor.ran$timeNumber <- as.numeric(strftime(FIP.cor.ran$timePoint, format = "%j"))
    
  # Order the data
    FIP.cor.ran <- FIP.cor.ran[order(FIP.cor.ran$geno.decomp, FIP.cor.ran$genotype, FIP.cor.ran$plotId, FIP.cor.ran$timePoint),]
    
  # Verify number of observations per timepoint
  # For the second stage we need the same number of observations per timepoint (missing values are allowed in the response)
    table(FIP.cor.ran$timePoint)
    table(FIP.cor.ran$timeNumber)
    
# Spatial model using SpATS (genotype as fixed) --------------------------
  modFIP.fix <- fitModels(TP = fipTP,
                          trait = "Height",
                          extraFixedFactors = "Lot",
                          what = "fixed")
  summary(modFIP.fix)
  
  # Extract longitudinal results from SpATS
    FIP.cor.fix <- getCorrected(modFIP.fix)
    
  # Remove modFIP.ran (not needed anymore)
    rm(modFIP.fix)
    gc()
  
  # When genotypes are fixed in the model, we can not use the geno.decomp option in SpATS
  # Add a column with the geno.decomp (Region) information
    FIP.pop     <- expand(FIP.cor.ran, nesting(genotype, geno.decomp))
    FIP.cor.fix <- left_join(FIP.cor.fix, FIP.pop)
    
  # Transform colId and rowId to numeric values (they are factors)
    FIP.cor.fix$colId <- as.numeric(as.character(FIP.cor.fix$colId))
    FIP.cor.fix$rowId <- as.numeric(as.character(FIP.cor.fix$rowId))
    
  # timeNumber (days since January 1st)
    FIP.cor.fix$timeNumber <- as.numeric(strftime(FIP.cor.fix$timePoint, format = "%j"))
    
  # Order the data
    FIP.cor.fix <- FIP.cor.fix[order(FIP.cor.fix$geno.decomp, FIP.cor.fix$genotype, FIP.cor.fix$plotId, FIP.cor.fix$timePoint),]
    
  # Verify number of observations per timepoint
  # For the second stage we need the same number of observations per timepoint (missing values are allowed in the response)
    table(FIP.cor.fix$timePoint)
    table(FIP.cor.fix$timeNumber)

# Graphical analysis ------------------------------------------------------
  # Theme for the ggplot plots 
    my.theme <- function(my.size = 25) {
      theme(strip.text.x = element_text(size = my.size + 5), 
            strip.text.y = element_text(size = my.size + 5), 
            plot.title = element_text(hjust = 0.5, size = my.size + 5, face = "bold"), 
            axis.text = element_text(size = my.size), 
            axis.title = element_text(size = my.size + 5), 
            legend.title = element_text(size = my.size), 
            legend.text = element_text(size = my.size + 5, hjust = 0),
            legend.background = element_rect(fill = alpha("white", 0)),
            legend.key = element_rect(fill = alpha("white", 0)),
            legend.justification = c(1,1),
            panel.background = element_rect(fill = "gray95"))
    }
  # Figure 5 ----------------------------------------------------------------
  # Spatial distribution of the raw and spatially corrected phenotypic trait
  # at four different measurement times.
  
  # Plot function (as we want height scale independent for each timepoint)
    plot.each.time <- function(data, response, cols, rows, time.pos, main){
      time.sub <- sort(unique(data$timeNumber))[time.pos] 
      all.time <- droplevels(data[data$timeNumber %in% time.sub,])
      all.time$timeNumber <- factor(all.time$timeNumber[drop=TRUE], labels = paste0("t = ", time.sub))
      all.time.s <- split(all.time, all.time$timeNumber)
      
      aa <- lapply(all.time.s, function(data){
        ggplot(data, aes(x = colId, y = rowId, fill = data[, response])) + 
          geom_tile() +
          scale_fill_gradientn(colours = topo.colors(150), na.value = "gray95", limits = range(data[,response], na.rm = TRUE), breaks = round(do.breaks(range(data[,response], na.rm = TRUE),6),2), guide = guide_colourbar(barwidth = 0.5, barheight = 15)) +
          scale_y_continuous(breaks = seq(min(data$rowId),max(data$rowId),5), expand = c(0,0)) +
          scale_x_continuous(breaks = seq(min(data$colId),max(data$colId),5), expand = c(0,0)) +
          labs(x = "Column", y = "Row", fill = "", title = unique(data$timeNumber)) +
          theme(strip.text.x = element_text(size = 20),
                plot.title = element_text(hjust = 0, size = 20),
                axis.text = element_text(size = 15),
                axis.title = element_text(size = 20),
                legend.title=element_text(size = 15),
                legend.text = element_text(size = 15))
      })
      res.all <- do.call(ggarrange, c(aa, nrow = 1))
      res.all <- annotate_figure(res.all, top = text_grob(main, size = 25))
      res.all
    }
    
    # Spatial distribution over time of the raw trait
    plot.each.time(data = FIP.cor.ran, response = "Height", time.pos = c(6,9,12,15), main = "(a) Raw data")

    # Spatial distribution over time of the corrected trait
    x11()
    plot.each.time(data = FIP.cor.ran, response = "Height_corr", time.pos = c(6,9,12,15), main = "(b) Spatially corrected data")

  # Figure S4 ---------------------------------------------------------------
  # Evolution over time of the raw and spatially corrected phenotypic trait
  # for all plants by population.
    aa <- ggplot(FIP.cor.ran) + 
      geom_line(aes(timeNumber, Height, group = plotId), color = "gray") +
      geom_rug(aes(x = timeNumber, y = NULL), color = "gray50", length = unit(0.02, "npc"), size = 0.4) +
      scale_x_continuous(breaks = round(seq(min(FIP.cor.ran$timeNumber), max(FIP.cor.ran$timeNumber), length.out = 5),0)) +
      labs(x = "Days since January 1st", y = "Canopy height (m)", color = "", title = "(a) Raw data") +
      my.theme() + facet_grid(~geno.decomp )
    # ggsave("ETH_1stStage_Raw_data_Time.pdf", aa, height = 6, width = 4 * length(unique(FIP.cor.ran$geno.decomp)))
    
    x11()
    aa
    
    bb <- ggplot(FIP.cor.ran) + 
      geom_line(aes(timeNumber, Height_corr, group = plotId), color = "gray") +
      geom_rug(aes(x = timeNumber, y = NULL), color = "gray50", length = unit(0.02, "npc"), size = 0.4) +
      scale_x_continuous(breaks = round(seq(min(FIP.cor.ran$timeNumber), max(FIP.cor.ran$timeNumber), length.out = 5),0)) +
      labs(x = "Days since January 1st", y = "Spatially corrected canopy height (m)", color = "", title = "(b) Spatially corrected data") +
      my.theme() + facet_grid(~geno.decomp)
    # ggsave("ETH_1stStage_Corrected_data_Time.pdf", bb, height = 6, width = 4 * length(unique(FIP.cor.ran$geno.decomp)))
    
    x11()
    bb
    
  # Figure S5 ---------------------------------------------------------------
  # Comparison of the evolution over time of the spatially corrected phenotypic trait
  # when modelling genotypes as random or fixed effects. 
    
    geno.sub <- c(278,8,110,320,162,166,286)
    FIP.cor.ran.sub <- droplevels(FIP.cor.ran[FIP.cor.ran$genotype %in% geno.sub, ])
    FIP.cor.fix.sub <- droplevels(FIP.cor.fix[FIP.cor.fix$genotype %in% geno.sub, ])
    
    my.cols <- c("1" = "blue", "2" = "green")
    cc <-  ggplot(FIP.cor.ran.sub) + 
      geom_line(aes(timeNumber, Height_corr, group = plotId, colour = "1"))+
      geom_line(data = FIP.cor.fix.sub, aes(timeNumber, Height_corr, group = plotId, colour = "2")) +
      geom_rug(aes(x = timeNumber, y = NULL), color = "gray50", length = unit(0.02, "npc"), size = 0.4) +
      scale_x_continuous(breaks = seq(min(FIP.cor.ran$timeNumber), max(FIP.cor.ran$timeNumber), 20)) +
      scale_color_manual(values = my.cols, labels = c("Genotypes as random", "Genotypes as fixed"))+
      labs(x = "Days since January 1st", y = "Spatially corrected canopy height (m)", color = "") +
      my.theme(my.size = 20) + theme(legend.position = c(0.15,1.08)) + facet_grid(~ geno.decomp)
    # ggsave("ETH_1stStage_genos_fixed_vs_random_corrected_data_7genos.pdf", cc, height = 6, width = 4*7)
    
    x11()
    cc
    
  # Figure S6 ---------------------------------------------------------------
  # Evolution over time of the raw and spatially corrected phenotypic trait 
  # for plants in one genotype per population. 
    gen.sub <- c(278,8,110,320,162,166,286)
    data.sub <- droplevels(FIP.cor.ran[FIP.cor.ran$genotype %in% gen.sub,])

    cols <- c("1" = "gray", "2" = "blue")
    dd <- ggplot(data.sub) + 
      geom_line(aes(timeNumber, Height, group = plotId, color = "1")) +
      geom_line(aes(timeNumber, Height_corr, group = plotId, color = "2")) +
      geom_rug(aes(x = timeNumber, y = NULL), color = "gray50", length = unit(0.02, "npc"), size = 0.4) +
      scale_x_continuous(breaks = round(seq(min(FIP.cor.ran$timeNumber), max(FIP.cor.ran$timeNumber), length.out = 5),0)) +
      scale_color_manual(values = cols, labels = c("Raw data", "Spatially corrected data")) +
      labs(x = "Days since January 1st", y = "Canopy height (m)", color = "") +
      ylim(min(data.sub$Height, na.rm = TRUE), max(data.sub$Height, na.rm = TRUE)*1.1) +
      my.theme() + theme(legend.position = c(0.16,1.05)) + facet_grid(~geno.decomp)
    # ggsave("ETH_1stStage_Raw_vs_Corrected_data_Time.pdf", aa, height = 6, width = 4 * length(unique(data.sub$genotype)))

    x11()
    dd
