# Supplementary material for: A two-stage approach for the spatio-temporal analysis of high-throughput phenotyping data
Source: Sci Rep. 2022 Feb 24;12:3177. doi: 10.1038/s41598-022-06935-9 (PMC8873425; doi:10.1038/s41598-022-06935-9)
Supplement: Supplementary file 2 — Supplementary Information. [file 41598_2022_6935_MOESM2_ESM.zip › HTP_two_stage_approach/FIP2017_Second_Stage_Pspline_Hierarchical_Curve_Data_Model.R]

##..........................................................
## R-code to reproduce the analyses for the second stage of the two-stage approach for the FIP platform (FIP Zürich) described in the paper
##
## "A two-stage approach for the spatio-temporal analysis of high-throughput phenotyping data"
##
## Authors: Diana M. Pérez-Valencia, María Xosé Rodríguez-Álvarez, Martin P. Boer, Lukas Kronenberg, 
##          Llorenç Cabrera-Bosquet, Andreas Hund, Emilie J. Millet and Fred A. van Eeuwijk
##
## Contact: Diana M. Pérez-Valencia - dperez@bcamath.org
##..........................................................

## To navigate more easily through the code when using RStudio, we recommend to collapse it: Alt+o (Cmd+Alt+o on the Mac)

# Load required libraries -------------------------------------------------
  library(splines)
  library(Matrix)
  library(slam)
  library(spam)
  library(ggplot2)
  library(ggpmisc)
  library(data.table)
  library(GGally)
  library(ggspectra)

# Load required functions -------------------------------------------------
  # Extra functions
    source("Help_functions_Pspline_Hierarchical_Curve_Data_Model.R")
  
  # Function to fit, predict and plot the psHDM model
    source("Functions_Pspline_Hierarchical_Curve_Data_Model.R")

# Fit the Hierarchical Data Model (HDM) -----------------------------------
  # You need the FIP.cor.ran data from the first stage

  # Check that all plants have been "measured" at all timepoints (the dataset may contain missing information)
    table(FIP.cor.ran$timePoint)
    table(FIP.cor.ran$timeNumber)

  # Defining the number of segments (nseg) for each level of the hierarchy 
  # Remember that nseg = b + bdeg, where b is the B-spline basis dimension and bdeg is the degree of the B-spline basis
  # Fit the model with different genetic variances at the population level
    start <- proc.time()[3]
    fit.psHDM  <- psHDM(response = "Height_corr",
                        time = "timeNumber",
                        pop = "geno.decomp",
                        geno = "genotype",
                        plant = "plotId",
                        weights = "wt",
                        data = FIP.cor.ran,
                        dif.var = list(geno = TRUE, plant = FALSE),
                        smooth.pop = list(nseg = 17, bdeg = 3, pord = 2),
                        smooth.geno = list(nseg = 17, bdeg = 3, pord = 2),
                        smooth.plant = list(nseg = 17, bdeg = 3, pord = 2),
                        offset = NULL, family = gaussian(), maxit = 200, trace = TRUE, thr = 1e-03)
    end <- proc.time()[3]
    end - start
    gc()  
    
# Predict the Hierarchical Data Model (HDM) -------------------------------
  # Predict the HDM in a finner grid of timepoints (curves and their first and second derivatives)
  # and compute standard errors at the population and genotype levels
    pred.psHDM <- predict.psHDM(object = fit.psHDM,
                                newtimes = seq(min(fit.psHDM$time), max(fit.psHDM$time), length = 100), 
                                pred = list(pop = TRUE, geno = TRUE, plant = TRUE), 
                                se = list(pop = TRUE, geno = TRUE, plant = FALSE))

# Graphical analysis ------------------------------------------------------
  # Figures 6(a)(b)(c) and S7 ---------------------------------------------
  # Additional to these figures, this plot function provides plots for the 
  # first-order derivative of the population and genotype-specific growth curves,
  # as well as genotype-specific growth curves
  plot.pred.psHDM(object = pred.psHDM,
                  geno.sub = c(278,8,110,320,162,166,286), 
                  ylab = expression(paste("Spatially corrected canopy height (m)")),
                  xlab = "Days since January 1st",
                  my.theme = my.theme(my.size = 15),
                  ask = TRUE,
                  global.main = list(pop.tra = "Population-specific growth curves",
                                     pop.tra.deriv1 = "First-order derivative of the population-specific growth curves",
                                     geno.tra = "(a) Region- and genotype-specific growth curves",
                                     geno.tra.deriv1 = "(b) First-order derivative for the region- and genotype-specific growth curves",
                                     geno.dev = "(c) Genotype-specific deviations",
                                     plant.tra = ""))

  # Figure 7(a)(b) ----------------------------------------------------------
  # Region-specific growth curves and first derivatives (with maxima and minima information)
    safe_colorblind_palette <- c("#88CCEE", "#CC6677", "#DDCC77", "#117733", "#332288", "#AA4499", "#44AA99")
  
  # Convert lists to data frames 
    pred.psHDM.df <- list.to.df(object = pred.psHDM)
    min.t <- min(pred.psHDM.df$plant.obs$timepoint)
    max.t <- max(pred.psHDM.df$plant.obs$timepoint)
    
    aa1 <- ggplot(pred.psHDM.df$pop.tra) + 
      geom_line(aes(x = timepoint, y = eta_pop, color = pop)) + my.theme() + 
      geom_rug(data = pred.psHDM.df$plant.obs, aes(x = timepoint, y = NULL), color = 1, length = unit(0.01, "npc")) +
      scale_fill_manual(values = safe_colorblind_palette) +
      scale_color_manual(values = safe_colorblind_palette) +
      scale_x_continuous(breaks = round(seq(min.t, max.t, length.out = 7),0)) +
      labs(x = "Days since January 1st", y = "Corrected canopy height (m)", color = "Region", title = "(a) Region-specific growth curves")
    aa2 <- ggplot(data = pred.psHDM.df$pop.tra, aes(x = timepoint, y = eta_pop_deriv1, color = pop)) + 
      geom_line() + stat_peaks(col = "red") + stat_valleys(col = "blue") +
      geom_rug(data = pred.psHDM.df$plant.obs, aes(x = timepoint, y = NULL), color = 1, length = unit(0.01, "npc")) +
      scale_fill_manual(values = safe_colorblind_palette) +
      scale_color_manual(values = safe_colorblind_palette) +
      scale_x_continuous(breaks = round(seq(min.t, max.t, length.out = 9),0)) +
      annotate(geom="text", x=98, y=0.014, label="maxSpeed1", color="red") +
      annotate(geom="text", x=133, y=0.03, label="maxSpeed2", color="red") +
      annotate(geom="text", x=147, y=0.025, label="maxSpeed3", color="red") +
      theme(strip.text.x = element_text(size = 20), plot.title = element_text(hjust = 0.5, size = 20), axis.text=element_text(size=20), axis.title=element_text(size=20), legend.title=element_text(size=20) , legend.text=element_text(size=15)) +
      labs(x = "Days since January 1st", y = "First derivative", color = "Region", title = "(b) Region-specific first derivatives")
    aa <- ggarrange(aa1, aa2, nrow=1, common.legend = TRUE, legend="right")
    
    x11()
    aa
    
  # Figure 8 ----------------------------------------------------------------
  # Features extraction
  # Max of the genotype-specific growth curves
  # Max slope (1,2,3) of the genotype-specific growth curves
  # AUC (for the genotypic deviations)

  # It is performed at the genotype level
    geno.tra   <- pred.psHDM.df$geno.tra
    geno.tra.s <- split(geno.tra, geno.tra$geno)
    
    features <- function(x, speed.between = list(low = NULL, upp = NULL)) {
      if(is.null(speed.between$low)){
        max.low <- min(x$timepoint) 
      }
      if(is.null(speed.between$upp)){
        max.upp <- max(x$timepoint) 
      }
      maxTrait    <- max(x$eta_geno)
      maxTrait.t  <- x$timepoint[which.max(x$eta_geno)]
      Area        <- MESS::auc(x$timepoint, x$eta_geno_dev, type = "spline", absolutearea = FALSE)
      # Local and global maximum values and timepoints in the first derivative
      max.t       <- x$timepoint[ggpmisc:::find_peaks(x$eta_geno_deriv1)]
      max.v       <- x$eta_geno_deriv1[ggpmisc:::find_peaks(x$eta_geno_deriv1)]
      np          <- length(max.t)
      max.low <- speed.between$low
      max.upp <- speed.between$upp
      pos     <- which(max.t > max.low & max.t < max.upp)
      max.t.res   <- max.t[pos]
      max.v.res   <- max.v[pos]
      maxSpeedGlobal   <- max(max.v.res)
      maxSpeedGlobal.t <- max.t.res[which.max(max.v.res)]
      maxSpeed1   <- max.v.res[1]
      maxSpeed1.t <- max.t.res[1]
      maxSpeed2   <- max.v.res[2]
      maxSpeed2.t <- max.t.res[2]
      if (length(pos) != 3){
        maxSpeed3   <- NA
        maxSpeed3.t <- NA
      } else{
        maxSpeed3   <- max.v.res[3]
        maxSpeed3.t <- max.t.res[3]
      }
      # Identification information for each genotype 
      pop         <- unique(x$pop)
      geno        <- unique(x$geno)
      res <- data.frame(maxTrait.t = maxTrait.t, maxSpeed1.t = maxSpeed1.t, maxSpeed2.t = maxSpeed2.t, maxSpeed3.t = maxSpeed3.t, maxSpeedGlobal.t = maxSpeedGlobal.t,
                        maxTrait = maxTrait, maxSpeed1 = maxSpeed1, maxSpeed2 = maxSpeed2, maxSpeed3 = maxSpeed3, maxSpeedGlobal = maxSpeedGlobal,
                        AUC = Area, Region = pop, geno = geno)
      res
    }
    
    which.2017 <- lapply(geno.tra.s, features, speed.between = list(low = 95, upp = 150))
    which.2017 <- data.table(do.call("rbind", which.2017), key = "geno")
  
  # ggpairs for extracted features 
  
    # Changing colors in ggpairs is not that easy!!!
    # https://stackoverflow.com/questions/22237783/user-defined-colour-palette-in-r-and-ggpairs
    ggplot <- function(...) ggplot2::ggplot(...) + scale_color_manual(values = safe_colorblind_palette) + scale_fill_manual(values = safe_colorblind_palette)
    unlockBinding("ggplot", parent.env(asNamespace("GGally")))
    assign("ggplot", ggplot, parent.env(asNamespace("GGally")))
    lowerfun <- function(data,mapping){
      ggplot(data = data, mapping = mapping)+
        geom_point()+
        scale_x_continuous(n.breaks = 3)#+
      # scale_y_continuous(n.breaks = 3)
    }  
    bb1 <- ggpairs(which.2017[,c("maxTrait", "maxSpeed1", "maxSpeed2", "maxSpeed3", "AUC", "Region")], aes(color = Region), 
                  upper = list(continuous = wrap("cor", size = 7)), 
                  lower = list(continuous = wrap(lowerfun)),
                  diag = list(continuous = wrap("densityDiag", alpha = 0.6, color = NA)))
    bb1[1,1] <- bb1[1,1] + theme(axis.text.y = element_blank(), axis.ticks = element_blank())
    bb1[6,1] <- bb1[6,1] + theme(axis.text.y = element_blank(), axis.ticks = element_blank())
    bb <- bb1 + theme(strip.text = element_text(size = 30), axis.text = element_text(size = 14))#axis.text.x = element_text(size = 15, angle = 45, hjust = 1), axis.text.y = element_text(size = 15))
    # ggsave("ETH_Features_extraction_pred_nseg17_difvar_geno.pdf", bb, height = 20, width = 21)
    
  # RMSE and MAPE -----------------------------------------------------------
    df.plant <- data.frame(obs_plant = c(do.call("cbind", fit.psHDM$y)),
                           fit_plant = c(do.call("cbind", fit.psHDM$eta_plant$eta_plant)))
    RMSE <- sqrt(mean((df.plant$obs_plant - df.plant$fit_plant)^2, na.rm = TRUE))
    MAPE <- (mean(abs(df.plant$obs_plant - df.plant$fit_plant)/df.plant$obs_plant, na.rm = TRUE))
    RMSE
    # [1] 0.007500438
    MAPE
    # [1] 0.01948661
    
    
