# Supplementary material for: A two-stage approach for the spatio-temporal analysis of high-throughput phenotyping data
Source: Sci Rep. 2022 Feb 24;12:3177. doi: 10.1038/s41598-022-06935-9 (PMC8873425; doi:10.1038/s41598-022-06935-9)
Supplement: Supplementary file 2 — Supplementary Information. [file 41598_2022_6935_MOESM2_ESM.zip › HTP_two_stage_approach/FIP2017Data_paper_two_stage_approach.csv]

	Date	Region	Gen_ID	Lot	colNum	rowNum	plotId	Height
1	2017-02-27	CH	1	2	2	11	c11r20	0.016633320537428
2	2017-02-27	CH	1	2	11	14	c14r29	0.0197306757912746
3	2017-02-27	CH	1	2	3	18	c18r21	0.0276029459025174
4	2017-02-27	CH	1	2	12	19	c19r30	0.0324516818361694
5	2017-02-27	CH	1	2	15	21	c21r33	0.043923354231975
6	2017-02-27	CH	1	6	35	23	c23r53	0.0175668741024414
7	2017-02-27	CH	1	6	23	26	c26r41	0.00662718141870685
8	2017-02-27	CH	1	6	27	28	c28r45	0.0181276887871853
9	2017-02-27	CH	1	6	24	31	c31r42	0.0128348448687351
10	2017-02-27	CH	1	6	34	33	c33r52	0.0110549264705882
11	2017-02-27	CH	1	6	26	35	c35r44	0.00982476446837148
12	2017-02-27	CH	1	6	28	36	c36r46	0.00791599378881988
13	2017-02-27	CH	1	6	19	38	c38r37	0.026939567669173
14	2017-02-27	CH	1	6	31	39	c39r49	0.0197301279707496
15	2017-02-27	CH	1	2	4	4	c4r22	0.0239218216318786
16	2017-02-27	CH	1	2	18	5	c5r36	0.0375912326388889
17	2017-02-27	CH	1	2	7	7	c7r25	0.0134760504201681
18	2017-02-27	CH	1	2	13	9	c9r31	0.0181657076752842
19	2017-02-27	CH	2	6	34	35	c35r52	0.00867953439888812
20	2017-02-27	CH	2	2	2	3	c3r20	0.00846058974358975
21	2017-02-27	AT/CZ	3	2	5	11	c11r23	0.00988692993630574
22	2017-02-27	AT/CZ	3	6	27	30	c30r45	0.00916825806451613
23	2017-02-27	CH	4	6	31	41	c41r49	0.0181190349319124
24	2017-02-27	CH	4	2	6	6	c6r24	0.0168568139963168
25	2017-02-27	CH	5	2	7	21	c21r25	0.0190907169589785
26	2017-02-27	CH	5	6	33	38	c38r51	0.0100785813630042
27	2017-02-27	CH	6	2	10	21	c21r28	0.0358768537768538
28	2017-02-27	CH	6	6	34	31	c31r52	0.00820013574660634
29	2017-02-27	FR	7	2	1	18	c18r19	0.0244179745137492
30	2017-02-27	FR	7	6	31	35	c35r49	0.00745424892703863
31	2017-02-27	CH	8	2	6	11	c11r24	0.0153318019397652
32	2017-02-27	CH	8	6	25	27	c27r43	-0.00106744664919506
33	2017-02-27	CH	9	2	18	16	c16r36	0.0274273969722456
34	2017-02-27	CH	9	6	23	35	c35r41	0.00622014519056262
35	2017-02-27	CH	10	2	4	11	c11r22	0.0179317813765182
36	2017-02-27	CH	10	6	31	22	c22r49	0.00608084555651423
37	2017-02-27	CH	11	2	4	20	c20r22	0.0282689819724284
38	2017-02-27	CH	11	6	26	38	c38r44	0.0104960824742268
39	2017-02-27	CH	12	6	32	29	c29r50	-0.00029868398852708
40	2017-02-27	CH	12	2	1	4	c4r19	0.00874801343033017
41	2017-02-27	FR	13	2	13	14	c14r31	0.0196417970543567
42	2017-02-27	FR	13	6	21	36	c36r39	0.0143267973856209
43	2017-02-27	DE	14	2	17	15	c15r35	0.0257500068483769
44	2017-02-27	DE	14	6	19	41	c41r37	0.025906813304721
45	2017-02-27	FR	15	6	30	33	c33r48	0.00318107921134557
46	2017-02-27	FR	15	2	1	6	c6r19	0.015621099796334
47	2017-02-27	CH	16	2	17	1	c1r35	0.0251405992303464
48	2017-02-27	CH	16	6	22	41	c41r40	0.0191644054878049
49	2017-02-27	CH	17	2	5	17	c17r23	0.0149154042553192
50	2017-02-27	CH	17	6	31	27	c27r49	0.00715619691726959
51	2017-02-27	CH	18	2	1	15	c15r19	0.00654882782959414
52	2017-02-27	CH	18	6	34	29	c29r52	0.00916996972199285
53	2017-02-27	CH	19	6	32	38	c38r50	0.00841582931865108
54	2017-02-27	CH	19	2	11	9	c9r29	0.0165888981810579
55	2017-02-27	CH	20	6	26	33	c33r44	0.00660266841644794
56	2017-02-27	CH	20	2	4	3	c3r22	0.0236514598540146
57	2017-02-27	AT/CZ	21	2	2	17	c17r20	0.0220529471544716
58	2017-02-27	AT/CZ	21	6	35	28	c28r53	0.00839638074556641
59	2017-02-27	CH	22	6	29	35	c35r47	0.00839602050045222
60	2017-02-27	CH	22	2	1	5	c5r19	0.0166524337646334
61	2017-02-27	CH	23	6	33	29	c29r51	0.00837351916376307
62	2017-02-27	CH	23	2	6	3	c3r24	0.0174908494349253
63	2017-02-27	CH	24	2	1	20	c20r19	0.0165183142237372
64	2017-02-27	CH	24	6	33	37	c37r51	0.00880418470418471
65	2017-02-27	CH	25	2	10	17	c17r28	0.019127369716865
66	2017-02-27	CH	25	6	22	37	c37r40	0.0160864603481625
67	2017-02-27	CH	26	6	32	27	c27r50	0.00707269230769231
68	2017-02-27	CH	26	2	9	6	c6r27	0.0187700342465754
69	2017-02-27	CH	27	2	5	16	c16r23	0.0218676515151515
70	2017-02-27	CH	27	6	36	28	c28r54	0.00924824624194703
71	2017-02-27	CH	28	6	23	34	c34r41	0.00798494368701838
72	2017-02-27	CH	28	2	12	4	c4r30	0.0254604852686309
73	2017-02-27	CH	29	2	17	10	c10r35	0.0252533851784081
74	2017-02-27	CH	29	2	1	11	c11r19	0.0152225418634607
75	2017-02-27	CH	29	2	8	13	c13r26	0.0173122409992653
76	2017-02-27	CH	29	2	4	15	c15r22	0.0175120831055221
77	2017-02-27	CH	29	2	16	17	c17r34	0.0322277254374159
78	2017-02-27	CH	29	2	15	1	c1r33	0.0350492430278885
79	2017-02-27	CH	29	2	7	20	c20r25	0.0196228799352564
80	2017-02-27	CH	29	6	30	22	c22r48	0.00454247572815534
81	2017-02-27	CH	29	6	31	24	c24r49	-0.000295631720430108
82	2017-02-27	CH	29	6	20	27	c27r38	-6.9803272980511e-05
83	2017-02-27	CH	29	6	36	29	c29r54	0.00930753392606459
84	2017-02-27	CH	29	6	23	31	c31r41	0.0111107456140351
85	2017-02-27	CH	29	6	25	35	c35r43	0.00389436569808644
86	2017-02-27	CH	29	6	32	37	c37r50	0.00430492721164614
87	2017-02-27	CH	29	6	28	40	c40r46	0.0169148094548963
88	2017-02-27	CH	29	6	21	41	c41r39	0.0281248151571165
89	2017-02-27	CH	29	2	11	6	c6r29	0.0193719086021505
90	2017-02-27	CH	29	2	6	7	c7r24	0.015093904410067
91	2017-02-27	CH	30	6	29	37	c37r47	0.00807665301345817
92	2017-02-27	CH	30	2	13	3	c3r31	0.0237752657399837
93	2017-02-27	DE	31	2	14	15	c15r32	0.0206473109898675
94	2017-02-27	DE	31	6	29	22	c22r47	0.00565403186866248
95	2017-02-27	DE	33	6	22	38	c38r40	0.0168240723120837
96	2017-02-27	DE	33	2	16	4	c4r34	0.0316050983899821
97	2017-02-27	DE	36	6	36	36	c36r54	0.00908246138515196
98	2017-02-27	DE	36	2	8	6	c6r26	0.0166232462877624
99	2017-02-27	DE	39	2	11	3	c3r29	0.021878756476684
100	2017-02-27	DE	39	6	23	42	c42r41	0.0167310997442455
101	2017-02-27	DE	40	2	15	10	c10r33	0.0210652841781874
102	2017-02-27	DE	40	6	21	40	c40r39	0.0250635784597568
103	2017-02-27	DE	41	2	7	14	c14r25	0.0190901445180919
104	2017-02-27	DE	41	6	32	23	c23r50	0.00850572246065809
105	2017-02-27	DE	42	2	4	21	c21r22	0.0283459026888604
106	2017-02-27	DE	42	6	27	34	c34r45	0.0104734453781512
107	2017-02-27	DE	43	2	7	10	c10r25	0.0154116468039003
108	2017-02-27	DE	43	6	35	38	c38r53	0.015186709367494
109	2017-02-27	DE	44	2	15	17	c17r33	0.0285069985569986
110	2017-02-27	DE	44	6	24	22	c22r42	0.00967288542291541
111	2017-02-27	DE	45	6	24	27	c27r42	0.00403759213759215
112	2017-02-27	DE	45	2	14	7	c7r32	0.0202343007915567
113	2017-02-27	DE	46	2	16	13	c13r34	0.0275543889845095
114	2017-02-27	DE	46	6	29	27	c27r47	0.00656091301998919
115	2017-02-27	DE	48	2	3	11	c11r21	0.0175001501501502
116	2017-02-27	DE	48	6	29	29	c29r47	0.00816835106382979
117	2017-02-27	DE	49	2	2	14	c14r20	0.00496057950530033
118	2017-02-27	DE	49	6	31	32	c32r49	0.00384596469104665
119	2017-02-27	DE	50	2	14	1	c1r32	0.0285178111587983
120	2017-02-27	DE	50	6	23	29	c29r41	0.00836033789219631
121	2017-02-27	DE	51	6	25	26	c26r43	-0.000498344290236179
122	2017-02-27	DE	51	2	3	3	c3r21	0.0154512643678161
123	2017-02-27	DE	52	2	13	10	c10r31	0.0179662387066096
124	2017-02-27	DE	52	6	26	22	c22r44	0.00976059526304758
125	2017-02-27	DE	53	2	8	19	c19r26	0.028582893685052
126	2017-02-27	DE	53	6	27	42	c42r45	0.0145592592592593
127	2017-02-27	DE	54	2	11	13	c13r29	0.0168752833243389
128	2017-02-27	DE	54	6	34	22	c22r52	0.0179481412639405
129	2017-02-27	DE	55	2	14	12	c12r32	0.0199315758640891
130	2017-02-27	DE	55	6	27	35	c35r45	0.00536691973969631
131	2017-02-27	DE	56	2	14	19	c19r32	0.0374108363636364
132	2017-02-27	DE	56	6	20	22	c22r38	0.00903223628691982
133	2017-02-27	DE	57	6	19	28	c28r37	0.00767219406227368
134	2017-02-27	DE	57	2	16	8	c8r34	0.0238249152542373
135	2017-02-27	DE	58	6	23	25	c25r41	0.00490922033898305
136	2017-02-27	DE	58	2	8	9	c9r26	0.0165501698551761
137	2017-02-27	DE	60	2	12	12	c12r30	0.0183652071005917
138	2017-02-27	DE	60	6	34	30	c30r52	0.00863566465956461
139	2017-02-27	DE	61	2	17	3	c3r35	0.02834875
140	2017-02-27	DE	61	6	24	40	c40r42	0.014742372881356
141	2017-02-27	DE	62	2	4	13	c13r22	0.0171261722080137
142	2017-02-27	DE	62	6	36	42	c42r54	0.0166439800995025
143	2017-02-27	DE	63	2	17	20	c20r35	0.033738560546362
144	2017-02-27	DE	63	6	25	29	c29r43	0.00673074324324325
145	2017-02-27	DE	64	2	18	14	c14r36	0.0246724677716391
146	2017-02-27	DE	64	6	19	31	c31r37	0.0171953605366126
147	2017-02-27	DE	65	6	31	42	c42r49	0.0178592299578059
148	2017-02-27	DE	65	2	9	4	c4r27	0.0279403006442377
149	2017-02-27	DE	66	6	33	36	c36r51	0.0080780578898226
150	2017-02-27	DE	66	2	2	7	c7r20	0.0097165910196142
151	2017-02-27	DE	67	2	10	20	c20r28	0.0343690909090909
152	2017-02-27	DE	67	6	22	24	c24r40	0.012078024691358
153	2017-02-27	DE	68	2	3	15	c15r21	0.0153879527559055
154	2017-02-27	DE	68	6	29	40	c40r47	0.0180764592687621
155	2017-02-27	DE	69	2	18	15	c15r36	0.0272788110108721
156	2017-02-27	DE	69	6	35	42	c42r53	0.0155949920508744
157	2017-02-27	DE	70	2	18	2	c2r36	0.0202921857619577
158	2017-02-27	DE	70	6	24	33	c33r42	0.00311357421874999
159	2017-02-27	DE	71	6	36	39	c39r54	0.0169830206378987
160	2017-02-27	DE	71	2	10	4	c4r28	0.0256559561128527
161	2017-02-27	DE	72	2	5	14	c14r23	0.0144148700305811
162	2017-02-27	DE	72	6	30	38	c38r48	0.00985569735642662
163	2017-02-27	DE	73	2	10	15	c15r28	0.0195834991423671
164	2017-02-27	DE	73	6	21	35	c35r39	0.0116675696594427
165	2017-02-27	DE	75	6	34	25	c25r52	0.00817352307028892
166	2017-02-27	DE	75	2	9	2	c2r27	0.0320740650406504
167	2017-02-27	DE	76	2	18	1	c1r36	0.0221843991567112
168	2017-02-27	DE	76	6	27	40	c40r45	0.00988870322019148
169	2017-02-27	DE	79	6	29	39	c39r47	0.0180055555555556
170	2017-02-27	DE	79	2	17	6	c6r35	0.0249030267753201
171	2017-02-27	DE	81	2	7	15	c15r25	0.0176559438604339
172	2017-02-27	DE	81	6	24	39	c39r42	0.0139169393647738
173	2017-02-27	DE	82	2	6	19	c19r24	0.0259172011661808
174	2017-02-27	DE	82	6	27	29	c29r45	0.00607608695652174
175	2017-02-27	DE	83	2	4	1	c1r22	0.0239119181946403
176	2017-02-27	DE	83	6	27	22	c22r45	0.00748577103647526
177	2017-02-27	DE	84	6	26	26	c26r44	0.00133890710382514
178	2017-02-27	DE	84	2	6	4	c4r24	0.0187187274516235
179	2017-02-27	DE	85	6	30	31	c31r48	0.0026429277942631
180	2017-02-27	DE	85	2	6	5	c5r24	0.0159746020260492
181	2017-02-27	DE	88	2	6	2	c2r24	0.0188691782283885
182	2017-02-27	DE	88	6	25	31	c31r43	0.0098631182795699
183	2017-02-27	DE	89	6	36	32	c32r54	0.00794616613418531
184	2017-02-27	DE	89	2	6	8	c8r24	0.0157720113220113
185	2017-02-27	DE	90	6	27	41	c41r45	0.0109908200734394
186	2017-02-27	DE	90	2	5	4	c4r23	0.0177097774244833
187	2017-02-27	DE	91	2	17	2	c2r35	0.0220483097370702
188	2017-02-27	DE	91	6	23	37	c37r41	0.012285835694051
189	2017-02-27	DE	92	2	3	19	c19r21	0.0268599611273081
190	2017-02-27	DE	92	6	35	31	c31r53	0.00779232815964524
191	2017-02-27	DE	93	2	3	20	c20r21	0.027154299847793
192	2017-02-27	DE	93	6	32	22	c22r50	0.00703821949347659
193	2017-02-27	DE	94	6	31	23	c23r49	0.0017278391959799
194	2017-02-27	DE	94	2	5	2	c2r23	0.0209648148148148
195	2017-02-27	DE	96	6	33	42	c42r51	0.020516
196	2017-02-27	DE	96	2	10	7	c7r28	0.0198149092692496
197	2017-02-27	DE	97	2	1	13	c13r19	0.010608687546607
198	2017-02-27	DE	97	6	30	40	c40r48	0.0159782144088245
199	2017-02-27	DE	98	2	15	16	c16r33	0.028467115600449
200	2017-02-27	DE	98	6	30	41	c41r48	0.0154754729288976
201	2017-02-27	DE	100	2	3	21	c21r21	0.0274663531114327
202	2017-02-27	DE	100	6	33	33	c33r51	0.0119308510638298
203	2017-02-27	DE	101	6	28	24	c24r46	-0.000611874817198016
204	2017-02-27	DE	101	2	17	4	c4r35	0.0291851415755537
205	2017-02-27	FR	102	2	10	12	c12r28	0.02288
206	2017-02-27	FR	102	6	26	39	c39r44	0.0130071014492754
207	2017-02-27	DE	103	6	32	34	c34r50	0.00701644425312096
208	2017-02-27	DE	103	2	3	8	c8r21	0.0176279261155816
209	2017-02-27	DE	104	2	9	11	c11r27	0.0175591054313099
210	2017-02-27	DE	104	6	33	26	c26r51	0.00707989720159909
211	2017-02-27	DE	106	2	12	20	c20r30	0.0261364231381567
212	2017-02-27	DE	106	6	22	33	c33r40	0.0171886995515695
213	2017-02-27	DE	107	2	2	12	c12r20	0.0138752202643172
214	2017-02-27	DE	107	6	30	24	c24r48	-0.000665931642778395
215	2017-02-27	DE	108	6	24	30	c30r42	0.00620644549763033
216	2017-02-27	DE	108	2	10	6	c6r28	0.0194426975945017
217	2017-02-27	DE	109	6	32	39	c39r50	0.0169035508211274
218	2017-02-27	DE	109	2	5	3	c3r23	0.0179041795665635
219	2017-02-27	DE	110	2	1	1	c1r19	0.00840965892805962
220	2017-02-27	DE	110	6	32	26	c26r50	-0.000160977297895905
221	2017-02-27	DE	111	6	29	31	c31r47	0.00298155555555556
222	2017-02-27	DE	111	2	18	3	c3r36	0.028378642384106
223	2017-02-27	DE	112	2	15	19	c19r33	0.0376511308562197
224	2017-02-27	DE	112	6	26	27	c27r44	0.0039164184952978
225	2017-02-27	DE	113	2	12	15	c15r30	0.0191754264672729
226	2017-02-27	DE	113	6	31	33	c33r49	0.00713983092988563
227	2017-02-27	DE	114	6	24	28	c28r42	0.00449601187950785
228	2017-02-27	DE	114	2	8	2	c2r26	0.0231420588235294
229	2017-02-27	DE	115	6	29	25	c25r47	0.00239083665338645
230	2017-02-27	DE	115	2	5	7	c7r23	0.0119311385459534
231	2017-02-27	DE	116	2	11	2	c2r29	0.0241673762147154
232	2017-02-27	DE	116	6	35	30	c30r53	0.00944114583333334
233	2017-02-27	DE	117	6	23	27	c27r41	0.00660540720961281
234	2017-02-27	DE	117	2	7	8	c8r25	0.0147543947485536
235	2017-02-27	DE	118	2	9	19	c19r27	0.0299764166666667
236	2017-02-27	DE	118	6	34	34	c34r52	0.0076861733490566
237	2017-02-27	DE	121	2	12	13	c13r30	0.0180349973103819
238	2017-02-27	DE	121	6	35	26	c26r53	0.00644439810426541
239	2017-02-27	DE	122	6	25	38	c38r43	0.017622480620155
240	2017-02-27	DE	122	2	2	6	c6r20	0.0161448858833474
241	2017-02-27	DE	123	2	14	17	c17r32	0.0269987508674532
242	2017-02-27	DE	123	6	27	31	c31r45	0.0155038888888889
243	2017-02-27	DE	124	2	4	2	c2r22	0.0217287648054145
244	2017-02-27	DE	124	6	29	42	c42r47	0.0183093212669683
245	2017-02-27	DE	125	2	17	13	c13r35	0.0247141263940521
246	2017-02-27	DE	125	6	25	24	c24r43	0.00651170592433975
247	2017-02-27	DE	126	2	7	16	c16r25	0.0179433764567519
248	2017-02-27	DE	126	6	34	27	c27r52	0.00927493777224643
249	2017-02-27	DE	128	2	18	13	c13r36	0.0225282549972988
250	2017-02-27	DE	128	6	21	37	c37r39	0.0121993197278912
251	2017-02-27	DE	129	2	3	13	c13r21	0.0120382646276596
252	2017-02-27	DE	129	6	35	36	c36r53	0.00900591572123176
253	2017-02-27	DE	130	2	8	10	c10r26	0.0170554703135424
254	2017-02-27	DE	130	6	36	27	c27r54	0.0086066658490219
255	2017-02-27	SE/DK	131	6	20	39	c39r38	0.0254045682451254
256	2017-02-27	SE/DK	131	2	15	7	c7r33	0.0263296231375986
257	2017-02-27	FR	133	2	8	17	c17r26	0.0197065760869565
258	2017-02-27	FR	133	6	34	42	c42r52	0.0187454174228675
259	2017-02-27	DE	134	2	7	11	c11r25	0.0159487376979033
260	2017-02-27	DE	134	6	22	25	c25r40	0.00774268426842684
261	2017-02-27	DE	135	6	27	25	c25r45	0.00272488372093023
262	2017-02-27	DE	135	2	16	6	c6r34	0.0284018908698001
263	2017-02-27	DE	136	6	23	24	c24r41	0.00883645484949834
264	2017-02-27	DE	136	2	15	8	c8r33	0.0265521954674221
265	2017-02-27	DE	137	2	14	20	c20r32	0.0389962887438826
266	2017-02-27	DE	137	6	30	42	c42r48	0.0174976913730255
267	2017-02-27	FR	138	6	32	35	c35r50	0.00765389527458493
268	2017-02-27	FR	138	2	5	6	c6r23	0.0158733483483484
269	2017-02-27	FR	141	6	35	41	c41r53	0.0158745949672527
270	2017-02-27	FR	141	2	12	9	c9r30	0.0160768188769937
271	2017-02-27	FR	142	2	11	18	c18r29	0.0299505388414908
272	2017-02-27	FR	142	6	34	32	c32r52	0.00867178704645644
273	2017-02-27	FR	144	2	7	17	c17r25	0.0183656545209177
274	2017-02-27	FR	144	6	32	41	c41r50	0.0205896423248882
275	2017-02-27	FR	145	2	4	10	c10r22	0.018318927444795
276	2017-02-27	FR	145	6	29	24	c24r47	-0.000526509124941512
277	2017-02-27	FR	146	6	36	22	c22r54	0.0176081942336874
278	2017-02-27	FR	146	2	4	6	c6r22	0.0151264541832669
279	2017-02-27	FR	148	2	2	16	c16r20	0.0120199134199134
280	2017-02-27	FR	148	6	25	22	c22r43	0.00966335520149954
281	2017-02-27	FR	149	6	22	29	c29r40	0.0161353765323993
282	2017-02-27	FR	149	2	10	2	c2r28	0.0339300546448088
283	2017-02-27	FR	150	2	17	18	c18r35	0.037563665879575
284	2017-02-27	FR	150	6	27	37	c37r45	0.00612932642487047
285	2017-02-27	FR	151	2	12	11	c11r30	0.0182721031919545
286	2017-02-27	FR	151	6	32	31	c31r50	0.00585455729166666
287	2017-02-27	FR	152	2	12	21	c21r30	0.0224841761115955
288	2017-02-27	FR	152	6	19	32	c32r37	0.0153594923320994
289	2017-02-27	FR	153	6	23	38	c38r41	0.0112255813953488
290	2017-02-27	FR	153	2	18	7	c7r36	0.0191072911392405
291	2017-02-27	FR	154	6	35	32	c32r53	0.00718838607594936
292	2017-02-27	FR	154	2	7	3	c3r25	0.0180703036411743
293	2017-02-27	FR	155	2	9	13	c13r27	0.0215374388254486
294	2017-02-27	FR	155	6	22	35	c35r40	0.0119755263157895
295	2017-02-27	FR	156	6	21	38	c38r39	0.0193908768373036
296	2017-02-27	FR	156	2	8	5	c5r26	0.0245543889845095
297	2017-02-27	FR	157	2	3	16	c16r21	0.016760232631248
298	2017-02-27	FR	157	6	34	39	c39r52	0.0179438055720214
299	2017-02-27	FR	159	2	17	19	c19r35	0.0380510339734121
300	2017-02-27	FR	159	6	30	35	c35r48	0.00394950638792101
301	2017-02-27	FR	160	2	4	18	c18r22	0.0239979407979408
302	2017-02-27	FR	160	6	36	25	c25r54	0.004954386865059
303	2017-02-27	FR	161	2	16	20	c20r34	0.039540027972028
304	2017-02-27	FR	161	6	19	39	c39r37	0.0279143701682583
305	2017-02-27	FR	162	6	28	28	c28r46	0.0098531914893617
306	2017-02-27	FR	162	2	18	6	c6r36	0.0224482671707625
307	2017-02-27	FR	163	6	33	22	c22r51	0.0143208013640239
308	2017-02-27	FR	163	2	2	4	c4r20	0.0118942028985507
309	2017-02-27	FR	164	6	24	26	c26r42	0.0050680316091954
310	2017-02-27	FR	164	2	16	5	c5r34	0.0284495318769505
311	2017-02-27	GB	166	6	28	35	c35r46	0.00795444993819531
312	2017-02-27	GB	166	2	13	8	c8r31	0.0179304771677784
313	2017-02-27	FR	167	2	16	10	c10r34	0.0226298988040479
314	2017-02-27	FR	167	6	20	32	c32r38	0.0172281603288798
315	2017-02-27	FR	168	6	24	29	c29r42	0.00844304865938432
316	2017-02-27	FR	168	2	18	8	c8r36	0.022144278943805
317	2017-02-27	FR	170	2	14	21	c21r32	0.0384877120822622
318	2017-02-27	FR	170	6	24	41	c41r42	0.0157905649874757
319	2017-02-27	FR	171	6	19	24	c24r37	0.0129684466019418
320	2017-02-27	FR	171	2	13	2	c2r31	0.0224990172642762
321	2017-02-27	FR	172	2	5	21	c21r23	0.0277877769835597
322	2017-02-27	FR	172	6	24	36	c36r42	0.00833167016806722
323	2017-02-27	FR	175	2	1	14	c14r19	0.008555266087731
324	2017-02-27	FR	175	6	25	28	c28r43	0.00259430693069306
325	2017-02-27	FR	176	2	5	13	c13r23	0.0142802902621723
326	2017-02-27	FR	176	6	28	33	c33r46	0.00734944267515924
327	2017-02-27	FR	177	2	10	19	c19r28	0.0332478520935291
328	2017-02-27	FR	177	6	19	26	c26r37	0.00139007308160777
329	2017-02-27	FR	179	2	13	15	c15r31	0.0195716398390342
330	2017-02-27	FR	179	6	30	26	c26r48	0.00338640697910327
331	2017-02-27	FR	180	2	9	12	c12r27	0.0177794090909091
332	2017-02-27	FR	180	6	31	31	c31r49	0.00542355273592387
333	2017-02-27	FR	181	6	36	33	c33r54	0.00918972733037414
334	2017-02-27	FR	181	2	4	9	c9r22	0.0186813098086125
335	2017-02-27	FR	183	2	11	16	c16r29	0.0188020314296665
336	2017-02-27	FR	183	6	20	37	c37r38	0.0192915605095542
337	2017-02-27	FR	184	2	8	1	c1r26	0.0198405044997701
338	2017-02-27	FR	184	6	33	35	c35r51	0.00954195968120019
339	2017-02-27	FR	185	2	6	13	c13r24	0.0182066252062445
340	2017-02-27	FR	185	6	31	30	c30r49	-0.000119093078758952
341	2017-02-27	FR	187	2	9	1	c1r27	0.0285235471698113
342	2017-02-27	FR	187	6	24	24	c24r42	0.00888836879432624
343	2017-02-27	FR	188	2	9	17	c17r27	0.0209602383531961
344	2017-02-27	FR	188	6	23	39	c39r41	0.0128027642276423
345	2017-02-27	FR	189	2	15	12	c12r33	0.0241007575757576
346	2017-02-27	FR	189	6	29	38	c38r47	0.00931665884561239
347	2017-02-27	FR	190	2	18	19	c19r36	0.0374771710990822
348	2017-02-27	FR	190	6	21	30	c30r39	0.016481228668942
349	2017-02-27	FR	191	2	10	11	c11r28	0.0175945054945055
350	2017-02-27	FR	191	6	22	32	c32r40	0.0135440082644628
351	2017-02-27	CH	192	6	26	30	c30r44	0.00694122807017544
352	2017-02-27	CH	192	2	4	8	c8r22	0.0198380388653116
353	2017-02-27	FR	193	2	2	20	c20r20	0.0152873722074972
354	2017-02-27	FR	193	6	31	25	c25r49	-0.000503090455247835
355	2017-02-27	FR	194	6	29	32	c32r47	0.00646138669673054
356	2017-02-27	FR	194	2	15	4	c4r33	0.0291003512880562
357	2017-02-27	FR	195	6	25	36	c36r43	0.0051365821094793
358	2017-02-27	FR	195	2	18	4	c4r36	0.0312075161059413
359	2017-02-27	FR	196	2	3	12	c12r21	0.0141872121710526
360	2017-02-27	FR	196	6	30	37	c37r48	0.00806889580093312
361	2017-02-27	FR	197	2	2	10	c10r20	0.014640074906367
362	2017-02-27	FR	197	6	32	30	c30r50	0.00522390776699029
363	2017-02-27	FR	198	6	33	40	c40r51	0.0199903836048345
364	2017-02-27	FR	198	2	16	9	c9r34	0.0198205561735262
365	2017-02-27	FR	200	2	1	12	c12r19	0.0124620825147348
366	2017-02-27	FR	200	6	32	36	c36r50	0.0061418057663126
367	2017-02-27	GB	201	2	8	15	c15r26	0.0182825279261778
368	2017-02-27	GB	201	6	21	31	c31r39	0.0175075284090909
369	2017-02-27	FR	202	6	36	26	c26r54	0.00708966214849282
370	2017-02-27	FR	202	2	9	7	c7r27	0.0189682196969697
371	2017-02-27	FR	205	2	6	18	c18r24	0.0273983906364302
372	2017-02-27	FR	205	6	26	40	c40r44	0.0118798780487805
373	2017-02-27	FR	206	6	33	31	c31r51	0.00623746425166826
374	2017-02-27	FR	206	2	5	8	c8r23	0.0148169651741294
375	2017-02-27	FR	208	2	13	20	c20r31	0.0298321152192606
376	2017-02-27	FR	208	6	27	32	c32r45	0.00557095070422535
377	2017-02-27	FR	209	2	6	12	c12r24	0.0160054477144646
378	2017-02-27	FR	209	6	29	28	c28r47	0.0092
379	2017-02-27	FR	210	2	17	16	c16r35	0.0279881784539474
380	2017-02-27	FR	210	6	26	25	c25r44	0.00264499605988968
381	2017-02-27	FR	211	6	22	31	c31r40	0.0164749090909091
382	2017-02-27	FR	211	2	14	6	c6r32	0.0195047371160854
383	2017-02-27	FR	212	6	27	38	c38r45	0.0127974789915966
384	2017-02-27	FR	212	2	15	3	c3r33	0.0331015625
385	2017-02-27	FR	213	6	26	32	c32r44	0.00444520686175579
386	2017-02-27	FR	213	2	1	7	c7r19	0.0131063836285889
387	2017-02-27	FR	214	2	8	16	c16r26	0.0199475149395132
388	2017-02-27	FR	214	6	22	23	c23r40	0.0100807453416149
389	2017-02-27	DE	215	2	10	14	c14r28	0.0216335990888383
390	2017-02-27	DE	215	6	19	40	c40r37	0.0277355555555556
391	2017-02-27	FR	216	6	26	29	c29r44	0.00831626856036153
392	2017-02-27	FR	216	2	3	5	c5r21	0.0173322562358277
393	2017-02-27	FR	218	2	11	20	c20r29	0.0312269048870205
394	2017-02-27	FR	218	6	35	34	c34r53	0.00620498253783469
395	2017-02-27	FR	219	6	36	40	c40r54	0.0182211155378486
396	2017-02-27	FR	219	2	5	5	c5r23	0.0143447692307692
397	2017-02-27	FR	220	2	4	17	c17r22	0.0204513418079096
398	2017-02-27	FR	220	6	21	32	c32r39	0.0193756084070797
399	2017-02-27	FR	223	6	27	23	c23r45	0.00618117723156532
400	2017-02-27	FR	223	2	2	8	c8r20	0.00925356204275872
401	2017-02-27	FR	224	2	6	16	c16r24	0.0179678979074192
402	2017-02-27	FR	224	6	28	26	c26r46	-0.000306696125084979
403	2017-02-27	FR	226	2	13	1	c1r31	0.019879756075848
404	2017-02-27	FR	226	6	20	31	c31r38	0.0181682175226586
405	2017-02-27	FR	227	2	7	13	c13r25	0.0182373017870627
406	2017-02-27	FR	227	6	19	29	c29r37	0.0155416666666666
407	2017-02-27	FR	228	2	10	16	c16r28	0.0199394875394876
408	2017-02-27	FR	228	6	32	40	c40r50	0.0215465578424414
409	2017-02-27	FR	229	2	13	16	c16r31	0.0194830691399663
410	2017-02-27	FR	229	6	22	42	c42r40	0.0227593657086224
411	2017-02-27	FR	230	2	7	19	c19r25	0.0238026880096648
412	2017-02-27	FR	230	6	35	25	c25r53	0.00621237911025146
413	2017-02-27	FR	231	2	18	17	c17r36	0.0315800970873787
414	2017-02-27	FR	231	6	29	34	c34r47	0.00637802786709539
415	2017-02-27	FR	236	2	18	21	c21r36	0.029982834551947
416	2017-02-27	FR	236	6	25	23	c23r43	0.00928161069448974
417	2017-02-27	FR	237	2	15	14	c14r33	0.0244076335877863
418	2017-02-27	FR	237	6	21	26	c26r39	0.00559103703703703
419	2017-02-27	FR	238	2	11	12	c12r29	0.0186154394299288
420	2017-02-27	FR	238	6	19	33	c33r37	0.00859249146757679
421	2017-02-27	FR	239	6	35	40	c40r53	0.0171034482758621
422	2017-02-27	FR	239	2	9	8	c8r27	0.0178850649350649
423	2017-02-27	AT/CZ	240	2	9	18	c18r27	0.0285195239529979
424	2017-02-27	AT/CZ	240	6	21	33	c33r39	0.0163594009983361
425	2017-02-27	FR	242	6	22	22	c22r40	0.0131135048231511
426	2017-02-27	FR	242	2	7	2	c2r25	0.0187807980462768
427	2017-02-27	FR	243	2	12	14	c14r30	0.019632873208711
428	2017-02-27	FR	243	6	24	35	c35r42	0.000540914419695162
429	2017-02-27	FR	244	2	15	13	c13r33	0.0286032031592804
430	2017-02-27	FR	244	6	23	28	c28r41	0.00912328375286041
431	2017-02-27	FR	245	6	28	29	c29r46	0.00951818181818183
432	2017-02-27	FR	245	2	16	7	c7r34	0.0264627829002515
433	2017-02-27	FR	248	2	15	11	c11r33	0.0194722112211221
434	2017-02-27	FR	248	6	22	36	c36r40	0.00889012400354296
435	2017-02-27	SE/DK	249	6	32	28	c28r50	0.00383457573354479
436	2017-02-27	SE/DK	249	2	7	5	c5r25	0.0164278186968838
437	2017-02-27	DE	251	6	28	37	c37r46	0.00845844346549193
438	2017-02-27	DE	251	2	3	6	c6r21	0.0167135404679709
439	2017-02-27	SE/DK	252	2	3	14	c14r21	0.0166024981631154
440	2017-02-27	SE/DK	252	6	32	42	c42r50	0.0195991683991684
441	2017-02-27	DE	253	6	20	25	c25r38	0.00341617405582922
442	2017-02-27	DE	253	2	15	5	c5r33	0.0222972027972028
443	2017-02-27	GB	254	2	13	11	c11r31	0.0215823958333333
444	2017-02-27	GB	254	6	23	23	c23r41	0.0131549881235154
445	2017-02-27	SE/DK	256	2	11	1	c1r29	0.0249370334464372
446	2017-02-27	SE/DK	256	6	34	28	c28r52	0.00910350460350461
447	2017-02-27	GB	258	2	15	2	c2r33	0.0359055185537583
448	2017-02-27	GB	258	6	25	40	c40r43	0.014534009590557
449	2017-02-27	SE/DK	259	2	6	21	c21r24	0.0253046703296703
450	2017-02-27	SE/DK	259	6	28	42	c42r46	0.0172564758199
451	2017-02-27	GB	260	2	16	15	c15r34	0.0282219670710572
452	2017-02-27	GB	260	6	23	36	c36r41	0.00794283314669653
453	2017-02-27	GB	262	2	15	20	c20r33	0.0390075126508369
454	2017-02-27	GB	262	6	20	35	c35r38	0.00872478433974784
455	2017-02-27	SE/DK	263	2	6	10	c10r24	0.0153718153418952
456	2017-02-27	SE/DK	263	6	30	23	c23r48	0.00420080321285141
457	2017-02-27	GB	266	2	14	18	c18r32	0.0344890887290168
458	2017-02-27	GB	266	6	29	30	c30r47	0.00993653007846557
459	2017-02-27	AT/CZ	267	6	20	36	c36r38	0.0130250693802035
460	2017-02-27	AT/CZ	267	2	16	3	c3r34	0.0291391878826942
461	2017-02-27	AT/CZ	269	2	11	15	c15r29	0.0198399297259312
462	2017-02-27	AT/CZ	269	6	23	32	c32r41	0.00976084484159221
463	2017-02-27	AT/CZ	270	2	13	18	c18r31	0.0316614490772386
464	2017-02-27	AT/CZ	270	6	28	41	c41r46	0.0156121152586772
465	2017-02-27	AT/CZ	271	2	10	10	c10r28	0.0184820738137083
466	2017-02-27	AT/CZ	271	6	23	41	c41r41	0.0164067098293114
467	2017-02-27	AT/CZ	272	2	8	18	c18r26	0.0259445945945946
468	2017-02-27	AT/CZ	272	6	35	29	c29r53	0.00879971270718233
469	2017-02-27	AT/CZ	273	2	18	12	c12r36	0.0256318090653831
470	2017-02-27	AT/CZ	273	6	22	34	c34r40	0.0165541800643087
471	2017-02-27	AT/CZ	274	6	24	23	c23r42	0.0101755991285403
472	2017-02-27	AT/CZ	274	2	17	9	c9r35	0.0189184460636781
473	2017-02-27	AT/CZ	275	6	28	32	c32r46	0.00129567723342938
474	2017-02-27	AT/CZ	275	2	3	9	c9r21	0.0159871225071225
475	2017-02-27	AT/CZ	276	2	4	14	c14r22	0.0156313040210447
476	2017-02-27	AT/CZ	276	6	26	41	c41r44	0.0142908908238446
477	2017-02-27	AT/CZ	277	2	3	17	c17r21	0.0218767012687428
478	2017-02-27	AT/CZ	277	6	36	38	c38r54	0.0155226399331663
479	2017-02-27	AT/CZ	278	6	36	23	c23r54	0.0181872275501308
480	2017-02-27	AT/CZ	278	2	12	7	c7r30	0.0163762733784322
481	2017-02-27	FR	279	2	14	13	c13r32	0.0205034265103697
482	2017-02-27	FR	279	6	19	25	c25r37	0.00512057142857141
483	2017-02-27	PL	284	2	13	13	c13r31	0.0189691140166408
484	2017-02-27	PL	284	6	29	23	c23r47	0.00305797392176528
485	2017-02-27	PL	285	6	31	37	c37r49	0.00301190716448031
486	2017-02-27	PL	285	2	7	4	c4r25	0.0187269837418103
487	2017-02-27	PL	286	2	5	18	c18r23	0.0255653622421999
488	2017-02-27	PL	286	6	34	26	c26r52	0.00898451111111111
489	2017-02-27	PL	287	2	7	18	c18r25	0.0231481343283582
490	2017-02-27	PL	287	6	23	22	c22r41	0.0111240594059406
491	2017-02-27	PL	288	2	1	17	c17r19	0.0194783953600773
492	2017-02-27	PL	288	6	25	33	c33r43	-0.000516996657238368
493	2017-02-27	PL	289	2	6	20	c20r24	0.0229220481049563
494	2017-02-27	PL	289	6	30	27	c27r48	0.00742892527579269
495	2017-02-27	PL	290	6	28	25	c25r46	-0.000832938522278626
496	2017-02-27	PL	290	2	1	8	c8r19	0.013634095193214
497	2017-02-27	PL	291	6	27	33	c33r45	1.32667617688932e-05
498	2017-02-27	PL	291	2	17	5	c5r35	0.0283995702885206
499	2017-02-27	PL	292	2	17	21	c21r35	0.031752418447694
500	2017-02-27	PL	292	6	22	39	c39r40	0.017158421379739
501	2017-02-27	PL	293	2	16	21	c21r34	0.0398132982021079
502	2017-02-27	PL	293	6	30	30	c30r48	-5.68082572449403e-05
503	2017-02-27	PL	294	6	21	42	c42r39	0.0287958517511051
504	2017-02-27	PL	294	2	15	6	c6r33	0.0244813318777293
505	2017-02-27	PL	295	2	6	14	c14r24	0.0179719157385824
506	2017-02-27	PL	295	6	35	37	c37r53	0.0100427752293578
507	2017-02-27	PL	296	2	2	15	c15r20	0.00807327141382868
508	2017-02-27	PL	296	6	36	37	c37r54	0.0115423197492163
509	2017-02-27	PL	297	6	20	40	c40r38	0.0240990590891984
510	2017-02-27	PL	297	2	7	6	c6r25	0.015847391598916
511	2017-02-27	PL	298	2	2	1	c1r20	0.00844369157890285
512	2017-02-27	PL	298	6	28	27	c27r46	0.00940897683397683
513	2017-02-27	PL	299	6	24	37	c37r42	0.0102101449275362
514	2017-02-27	PL	299	2	8	8	c8r26	0.0175859246358455
515	2017-02-27	PL	300	6	23	30	c30r41	0.00996992753623188
516	2017-02-27	PL	300	2	13	5	c5r31	0.0252457692307692
517	2017-02-27	PL	301	2	3	10	c10r21	0.0167593673218673
518	2017-02-27	PL	301	6	33	25	c25r51	0.0103572093023256
519	2017-02-27	PL	302	6	28	34	c34r46	0.00778264900662253
520	2017-02-27	PL	302	2	17	7	c7r35	0.0195615371799856
521	2017-02-27	FR	303	2	8	21	c21r26	0.0267439147172046
522	2017-02-27	FR	303	6	36	24	c24r54	0.00812907206317869
523	2017-02-27	PL	304	6	28	31	c31r46	0.00591375579598145
524	2017-02-27	PL	304	2	13	4	c4r31	0.0248952715654952
525	2017-02-27	PL	305	2	17	14	c14r35	0.024019941963566
526	2017-02-27	PL	305	6	28	30	c30r46	0.0156634556574924
527	2017-02-27	PL	307	2	9	14	c14r27	0.0213108638743455
528	2017-02-27	PL	307	6	35	27	c27r53	0.00955428336079078
529	2017-02-27	PL	308	2	7	12	c12r25	0.018086232718894
530	2017-02-27	PL	308	6	31	26	c26r49	0.000634089917066787
531	2017-02-27	PL	309	2	7	1	c1r25	0.0198590770314702
532	2017-02-27	PL	309	6	36	30	c30r54	0.00777045680238332
533	2017-02-27	PL	310	2	5	20	c20r23	0.0285834391534392
534	2017-02-27	PL	310	6	33	28	c28r51	0.00933480904889322
535	2017-02-27	DE	313	2	1	2	c2r19	0.00795424487259167
536	2017-02-27	DE	313	6	27	39	c39r45	0.00920229841748305
537	2017-02-27	SE/DK	314	6	25	32	c32r43	0.00572098475967175
538	2017-02-27	SE/DK	314	2	14	5	c5r32	0.0257683168316832
539	2017-02-27	SE/DK	316	2	1	16	c16r19	0.0133584462511292
540	2017-02-27	SE/DK	316	6	33	34	c34r51	0.00706244769874477
541	2017-02-27	SE/DK	317	2	12	2	c2r30	0.0193165911216634
542	2017-02-27	SE/DK	317	6	33	32	c32r51	0.00627380796864795
543	2017-02-27	SE/DK	320	2	12	16	c16r30	0.0184673059566787
544	2017-02-27	SE/DK	320	6	21	29	c29r39	0.0142871072589382
545	2017-02-27	GB	321	2	16	16	c16r34	0.0286575942028986
546	2017-02-27	GB	321	6	20	24	c24r38	0.00807289313640313
547	2017-02-27	GB	322	2	9	10	c10r27	0.0189785922532278
548	2017-02-27	GB	322	6	22	28	c28r40	0.0122901234567901
549	2017-02-27	GB	324	2	17	12	c12r35	0.0260948449287511
550	2017-02-27	GB	324	6	24	32	c32r42	0.00748219104155424
551	2017-02-27	GB	326	2	11	11	c11r29	0.0210972375690608
552	2017-02-27	GB	326	6	35	39	c39r53	0.0177423884514436
553	2017-02-27	GB	327	2	2	21	c21r20	0.0166944760172767
554	2017-02-27	GB	327	6	35	35	c35r53	0.00713958399999999
555	2017-02-27	GB	329	2	14	11	c11r32	0.0194237342698273
556	2017-02-27	GB	329	6	24	34	c34r42	-0.000657368744243171
557	2017-02-27	GB	330	2	4	12	c12r22	0.0147125255832992
558	2017-02-27	GB	330	6	34	40	c40r52	0.01927919182536
559	2017-02-27	GB	331	2	5	10	c10r23	0.0145032258064516
560	2017-02-27	GB	331	6	25	39	c39r43	0.00988835558080091
561	2017-02-27	GB	332	6	20	34	c34r38	0.00747398446833931
562	2017-02-27	GB	332	2	13	6	c6r31	0.0177713103122044
563	2017-02-27	GB	333	6	31	34	c34r49	0.00420416423995341
564	2017-02-27	GB	333	2	8	3	c3r26	0.0211429084380611
565	2017-02-27	FR	334	2	13	17	c17r31	0.0220508276533593
566	2017-02-27	FR	334	6	27	36	c36r45	0.00916578715919086
567	2017-02-27	GB	335	2	6	15	c15r24	0.0181066592551418
568	2017-02-27	GB	335	6	25	25	c25r43	-0.000638420742486753
569	2017-02-27	GB	336	6	28	23	c23r46	0.000892677824267791
570	2017-02-27	GB	336	2	14	3	c3r32	0.0275326984126984
571	2017-02-27	FR	337	6	31	28	c28r49	0.005600533428165
572	2017-02-27	FR	337	2	3	7	c7r21	0.0149976976421637
573	2017-02-27	GB	338	6	27	26	c26r45	-0.000186652126499458
574	2017-02-27	GB	338	2	14	8	c8r32	0.0196563248766737
575	2017-02-27	GB	339	6	34	36	c36r52	0.00810937632583794
576	2017-02-27	GB	339	2	11	8	c8r29	0.017825529661017
577	2017-02-27	GB	340	6	35	22	c22r53	0.0163794787077827
578	2017-02-27	GB	340	2	12	5	c5r30	0.0202103603603604
579	2017-02-27	GB	341	2	8	14	c14r26	0.0187680756395996
580	2017-02-27	GB	341	6	23	33	c33r41	0.0091036866359447
581	2017-02-27	GB	342	2	16	12	c12r34	0.0272043632075472
582	2017-02-27	GB	342	6	19	42	c42r37	0.0276236562230526
583	2017-02-27	GB	343	2	18	18	c18r36	0.0369398181818182
584	2017-02-27	GB	343	6	19	27	c27r37	0.00190824878694308
585	2017-02-27	GB	344	2	10	13	c13r28	0.0188031605562579
586	2017-02-27	GB	344	6	34	38	c38r52	0.0105650459921157
587	2017-02-27	GB	345	2	4	19	c19r22	0.0275232323232323
588	2017-02-27	GB	345	6	32	24	c24r50	-0.0003734312749004
589	2017-02-27	GB	346	2	16	1	c1r34	0.0323262180974478
590	2017-02-27	GB	346	6	26	37	c37r44	0.00727755775577557
591	2017-02-27	GB	349	6	29	26	c26r47	-0.000267984247374567
592	2017-02-27	GB	349	2	18	9	c9r36	0.0199997488594031
593	2017-02-27	GB	352	2	9	21	c21r27	0.032999262295082
594	2017-02-27	GB	352	6	21	25	c25r39	0.00990528169014084
595	2017-02-27	GB	353	2	1	21	c21r19	0.0192532927702219
596	2017-02-27	GB	353	6	28	22	c22r46	0.00461505376344086
597	2017-02-27	DE	354	6	28	39	c39r46	0.012178649068323
598	2017-02-27	DE	354	2	2	5	c5r20	0.015709484291642
599	2017-02-27	GB	355	2	9	15	c15r27	0.0219662717770035
600	2017-02-27	GB	355	6	20	28	c28r38	0.00903146513680492
601	2017-02-27	DE	356	6	31	29	c29r49	0.00789275480966026
602	2017-02-27	DE	356	2	12	6	c6r30	0.0165211081794195
603	2017-02-27	DE	357	2	8	11	c11r26	0.0191999144568007
604	2017-02-27	DE	357	6	34	37	c37r52	0.00993079710144928
605	2017-02-27	DE	358	2	15	18	c18r33	0.0326778178539225
606	2017-02-27	DE	358	6	21	23	c23r39	0.0141355658198614
607	2017-02-27	GB	359	2	11	17	c17r29	0.0208904170363798
608	2017-02-27	GB	359	6	19	35	c35r37	0.00903674471299095
609	2017-02-27	DE	362	2	16	19	c19r34	0.0392583311603651
610	2017-02-27	DE	362	6	22	40	c40r40	0.0120623876765083
611	2017-02-27	DE	363	6	33	24	c24r51	0.00845507569011576
612	2017-02-27	DE	363	2	7	9	c9r25	0.0131984171649666
613	2017-02-27	GB	364	6	33	23	c23r51	0.010968
614	2017-02-27	GB	364	2	4	5	c5r22	0.0144723374827109
615	2017-02-27	DE	365	2	16	14	c14r34	0.0275399092970522
616	2017-02-27	DE	365	6	30	25	c25r48	-0.000371841947715032
617	2017-02-27	DE	366	6	25	37	c37r43	0.00789302949061662
618	2017-02-27	DE	366	2	6	9	c9r24	0.0101994533527697
619	2017-02-27	DE	368	2	11	21	c21r29	0.0296621387283237
620	2017-02-27	DE	368	6	31	40	c40r49	0.0184915930650965
621	2017-02-27	FR	369	2	18	20	c20r36	0.0357057061918252
622	2017-02-27	FR	369	6	23	40	c40r41	0.0184105143721634
623	2017-02-27	GB	370	2	5	15	c15r23	0.0175429191716767
624	2017-02-27	GB	370	6	26	23	c23r44	0.00814701107011071
625	2017-02-27	SE/DK	371	2	2	13	c13r20	0.00840385774562989
626	2017-02-27	SE/DK	371	6	25	34	c34r43	-0.000953187515564044
627	2017-02-27	DE	372	6	19	34	c34r37	0.00762999138178684
628	2017-02-27	DE	372	2	15	9	c9r33	0.0234026078234704
629	2017-02-27	GB	373	2	12	1	c1r30	0.0190026953342834
630	2017-02-27	GB	373	6	35	33	c33r53	0.00957666598736498
631	2017-02-27	GB	374	6	33	27	c27r51	0.00705640526059426
632	2017-02-27	GB	374	2	1	3	c3r19	0.00690524923702951
633	2017-02-27	DE	375	2	5	1	c1r23	0.01895
634	2017-02-27	DE	375	6	30	32	c32r48	0.00631177748804867
635	2017-02-27	DE	376	6	21	39	c39r39	0.0199621398145828
636	2017-02-27	DE	376	2	10	9	c9r28	0.0175899832355407
637	2017-02-27	GB	377	2	18	11	c11r36	0.0248847152847153
638	2017-02-27	GB	377	6	30	28	c28r48	0.00813528229490226
639	2017-02-27	DE	378	6	20	38	c38r38	0.0238835233160622
640	2017-02-27	DE	378	2	17	8	c8r35	0.0201221429877491
641	2017-02-27	AT/CZ	380	2	14	16	c16r32	0.0232647584973167
642	2017-02-27	AT/CZ	380	6	28	38	c38r46	0.00927816826411076
643	2017-02-27	DE	381	2	3	1	c1r21	0.016631572206212
644	2017-02-27	DE	381	6	26	34	c34r44	0.0045071528100325
645	2017-02-27	DE	382	6	31	36	c36r49	0.00795492692126356
646	2017-02-27	DE	382	2	10	5	c5r28	0.0193168740666999
647	2017-02-27	DE	383	6	21	27	c27r39	0.00900215264187867
648	2017-02-27	DE	383	2	14	2	c2r32	0.0308096337579618
649	2017-02-27	DE	384	2	8	20	c20r26	0.0284702815177479
650	2017-02-27	DE	384	6	20	23	c23r38	0.00935770588235295
651	2017-02-27	DE	385	2	3	2	c2r21	0.0113492401215805
652	2017-02-27	DE	385	6	36	41	c41r54	0.0175421030582321
653	2017-02-27	DE	386	6	20	30	c30r38	0.0216366508688784
654	2017-02-27	DE	386	2	9	9	c9r27	0.0193582796513831
655	2017-02-27	DE	387	6	21	28	c28r39	0.00927617743702082
656	2017-02-27	DE	387	2	14	9	c9r32	0.0191552589550536
657	2017-02-27	DE	388	2	14	10	c10r32	0.0181505326806795
658	2017-02-27	DE	388	6	25	42	c42r43	0.0168749665327979
659	2017-02-27	FR	413	2	12	17	c17r30	0.0236707979626486
660	2017-02-27	FR	413	6	20	26	c26r38	0.000494718514219339
661	2017-02-27	CH	424	2	18	10	c10r36	0.0266091235059761
662	2017-02-27	CH	424	2	5	12	c12r23	0.015014126984127
663	2017-02-27	CH	424	2	9	16	c16r27	0.0233681923972071
664	2017-02-27	CH	424	2	17	17	c17r35	0.0283956825396826
665	2017-02-27	CH	424	2	2	18	c18r20	0.0254073085846868
666	2017-02-27	CH	424	2	10	18	c18r28	0.0286364256480218
667	2017-02-27	CH	424	2	12	18	c18r30	0.0307393111638955
668	2017-02-27	CH	424	6	32	25	c25r50	-7.33426622354372e-05
669	2017-02-27	CH	424	6	22	26	c26r40	0.00888301119023397
670	2017-02-27	CH	424	6	26	28	c28r44	0.00755100875523411
671	2017-02-27	CH	424	2	16	2	c2r34	0.0336561941964286
672	2017-02-27	CH	424	6	19	30	c30r37	0.0185758893280632
673	2017-02-27	CH	424	6	32	32	c32r50	0.00539648991784914
674	2017-02-27	CH	424	6	30	34	c34r48	0.00105436675789996
675	2017-02-27	CH	424	6	36	34	c34r54	0.008189010989011
676	2017-02-27	CH	424	6	29	36	c36r47	0.00927003530450133
677	2017-02-27	CH	424	2	9	3	c3r27	0.0292481540293768
678	2017-02-27	CH	424	6	33	41	c41r51	0.0202508982035928
679	2017-02-27	CH	424	6	20	42	c42r38	0.0280718623962041
680	2017-02-27	CH	424	6	24	42	c42r42	0.0167758575197889
681	2017-02-27	CH	424	2	3	4	c4r21	0.0187420622766718
682	2017-02-27	CH	424	2	10	8	c8r28	0.0178424715309996
683	2017-02-27	CH	445	6	34	24	c24r52	0.00934032786885246
684	2017-02-27	CH	445	2	12	3	c3r30	0.0233715826197272
685	2017-02-27	AT/CZ	446	2	12	10	c10r30	0.0168876805883898
686	2017-02-27	AT/CZ	446	6	19	36	c36r37	0.0146578247261346
687	2017-02-27	CH	447	2	17	11	c11r35	0.0312147945205479
688	2017-02-27	CH	447	6	29	33	c33r47	0.0092602851323829
689	2017-02-27	DE	448	2	11	19	c19r29	0.0318875416072278
690	2017-02-27	DE	448	6	24	38	c38r42	0.0118668269230769
691	2017-02-27	CH	449	6	34	41	c41r52	0.0196714465408805
692	2017-02-27	CH	449	2	9	5	c5r27	0.0274668563300142
693	2017-02-27	DE	450	2	13	19	c19r31	0.0348332405566601
694	2017-02-27	DE	450	6	19	37	c37r37	0.0205861896838603
695	2017-02-27	CH	451	2	4	16	c16r22	0.0172881687242799
696	2017-02-27	CH	451	6	33	30	c30r51	0.00675945179584121
697	2017-02-27	CH	452	2	16	18	c18r34	0.0384874659400545
698	2017-02-27	CH	452	6	30	39	c39r48	0.016303580657069
699	2017-02-27	CH	453	2	1	19	c19r19	0.0241208908406525
700	2017-02-27	CH	453	6	26	36	c36r44	0.00657136953955136
701	2017-02-27	CH	454	2	6	17	c17r24	0.0174268786127168
702	2017-02-27	CH	454	6	35	24	c24r53	0.00851731943945383
703	2017-02-27	DE	456	6	25	30	c30r43	0.00922785646836638
704	2017-02-27	DE	456	2	8	7	c7r26	0.0148778322707209
705	2017-02-27	CH	458	6	26	31	c31r44	0.00992526636225267
706	2017-02-27	CH	458	2	2	9	c9r20	0.0110073043478261
707	2017-02-27	CH	459	2	15	15	c15r33	0.0291931442928931
708	2017-02-27	CH	459	6	22	30	c30r40	0.0117906432748538
709	2017-02-27	CH	460	6	21	22	c22r39	0.0114760305343511
710	2017-02-27	CH	460	2	10	3	c3r28	0.0269856630824373
711	2017-02-27	CH	461	6	27	27	c27r45	0.00501900739176345
712	2017-02-27	CH	461	2	1	9	c9r19	0.0126456658917303
713	2017-02-27	DE	463	2	11	10	c10r29	0.0180872984855887
714	2017-02-27	DE	463	6	36	35	c35r54	0.00983143669985774
715	2017-02-27	AT/CZ	464	6	33	39	c39r51	0.0180749049429658
716	2017-02-27	AT/CZ	464	2	12	8	c8r30	0.0172746817730433
717	2017-02-27	CH	465	6	19	22	c22r37	0.00993211060948081
718	2017-02-27	CH	465	2	11	7	c7r29	0.0192432333987111
719	2017-02-27	CH	466	6	26	42	c42r44	0.0135431496062992
720	2017-02-27	CH	466	2	5	9	c9r23	0.0180606914693724
721	2017-03-10	CH	1	2	2	11	c11r20	0.0174012333965845
722	2017-03-10	CH	1	2	11	14	c14r29	0.020306547314578
723	2017-03-10	CH	1	2	3	18	c18r21	0.0298571976967371
724	2017-03-10	CH	1	2	12	19	c19r30	0.0370158984267182
725	2017-03-10	CH	1	2	15	21	c21r33	0.046160435875943
726	2017-03-10	CH	1	6	35	23	c23r53	0.0333341650671785
727	2017-03-10	CH	1	6	23	26	c26r41	0.0276794411177645
728	2017-03-10	CH	1	6	27	28	c28r45	0.0299487937743191
729	2017-03-10	CH	1	6	24	31	c31r42	0.0263473338802297
730	2017-03-10	CH	1	6	34	33	c33r52	0.0168106154714851
731	2017-03-10	CH	1	6	26	35	c35r44	0.0245071515892421
732	2017-03-10	CH	1	6	28	36	c36r46	0.0179098540145986
733	2017-03-10	CH	1	6	19	38	c38r37	0.0413548466257669
734	2017-03-10	CH	1	6	31	39	c39r49	0.0228449908925319
735	2017-03-10	CH	1	2	4	4	c4r22	0.0188249002849003
736	2017-03-10	CH	1	2	18	5	c5r36	0.0374633298208641
737	2017-03-10	CH	1	2	7	7	c7r25	0.00916984147276912
738	2017-03-10	CH	1	2	13	9	c9r31	0.0180371822803195
739	2017-03-10	CH	2	6	34	35	c35r52	0.00846616915422885
740	2017-03-10	CH	2	2	2	3	c3r20	0.00401114592658907
741	2017-03-10	AT/CZ	3	2	5	11	c11r23	0.0173102040816327
742	2017-03-10	AT/CZ	3	6	27	30	c30r45	0.0138800356506239
743	2017-03-10	CH	4	6	31	41	c41r49	0.0146374072879716
744	2017-03-10	CH	4	2	6	6	c6r24	0.0170224018475751
745	2017-03-10	CH	5	2	7	21	c21r25	0.0222144621141254
746	2017-03-10	CH	5	6	33	38	c38r51	0.0117508943089431
747	2017-03-10	CH	6	2	10	21	c21r28	0.0376804481792717
748	2017-03-10	CH	6	6	34	31	c31r52	0.0208218637992832
749	2017-03-10	FR	7	2	1	18	c18r19	0.0227411264612115
750	2017-03-10	FR	7	6	31	35	c35r49	0.00820297256097562
751	2017-03-10	CH	8	2	6	11	c11r24	0.0211240289069557
752	2017-03-10	CH	8	6	25	27	c27r43	0.0145614511410182
753	2017-03-10	CH	9	2	18	16	c16r36	0.0273582110412299
754	2017-03-10	CH	9	6	23	35	c35r41	0.0142099401197605
755	2017-03-10	CH	10	2	4	11	c11r22	0.0156988775510204
756	2017-03-10	CH	10	6	31	22	c22r49	0.0197078553160395
757	2017-03-10	CH	11	2	4	20	c20r22	0.0278972677595629
758	2017-03-10	CH	11	6	26	38	c38r44	0.0185004768392371
759	2017-03-10	CH	12	6	32	29	c29r50	0.0141433333333333
760	2017-03-10	CH	12	2	1	4	c4r19	0.00597979274611399
761	2017-03-10	FR	13	2	13	14	c14r31	0.0187346739581891
762	2017-03-10	FR	13	6	21	36	c36r39	0.026893248610008
763	2017-03-10	DE	14	2	17	15	c15r35	0.0257013434579439
764	2017-03-10	DE	14	6	19	41	c41r37	0.0371928442844284
765	2017-03-10	FR	15	6	30	33	c33r48	0.00797202146690519
766	2017-03-10	FR	15	2	1	6	c6r19	0.00999406751884629
767	2017-03-10	CH	16	2	17	1	c1r35	0.0179369832402235
768	2017-03-10	CH	16	6	22	41	c41r40	0.0272906893464638
769	2017-03-10	CH	17	2	5	17	c17r23	0.0180152841781874
770	2017-03-10	CH	17	6	31	27	c27r49	0.0145267782426778
771	2017-03-10	CH	18	2	1	15	c15r19	0.00925164241526532
772	2017-03-10	CH	18	6	34	29	c29r52	0.021019512195122
773	2017-03-10	CH	19	6	32	38	c38r50	0.00836229096989967
774	2017-03-10	CH	19	2	11	9	c9r29	0.0105569978245105
775	2017-03-10	CH	20	6	26	33	c33r44	0.0170880082987552
776	2017-03-10	CH	20	2	4	3	c3r22	0.0202265789473684
777	2017-03-10	AT/CZ	21	2	2	17	c17r20	0.0157376498002663
778	2017-03-10	AT/CZ	21	6	35	28	c28r53	0.0165515499425947
779	2017-03-10	CH	22	6	29	35	c35r47	0.0130820474029249
780	2017-03-10	CH	22	2	1	5	c5r19	0.0111561735261402
781	2017-03-10	CH	23	6	33	29	c29r51	0.0195154623547246
782	2017-03-10	CH	23	2	6	3	c3r24	0.0158557295960429
783	2017-03-10	CH	24	2	1	20	c20r19	0.0224274313501144
784	2017-03-10	CH	24	6	33	37	c37r51	0.00894391891891893
785	2017-03-10	CH	25	2	10	17	c17r28	0.0232914838709677
786	2017-03-10	CH	25	6	22	37	c37r40	0.0278430985915493
787	2017-03-10	CH	26	6	32	27	c27r50	0.0174235748218527
788	2017-03-10	CH	26	2	9	6	c6r27	0.0205664092664093
789	2017-03-10	CH	27	2	5	16	c16r23	0.0220970066518847
790	2017-03-10	CH	27	6	36	28	c28r54	0.0185589189189189
791	2017-03-10	CH	28	6	23	34	c34r41	0.0171331346841478
792	2017-03-10	CH	28	2	12	4	c4r30	0.0186565099457505
793	2017-03-10	CH	29	2	17	10	c10r35	0.0264022900763359
794	2017-03-10	CH	29	2	1	11	c11r19	0.009800294039027
795	2017-03-10	CH	29	2	8	13	c13r26	0.0171370164348925
796	2017-03-10	CH	29	2	4	15	c15r22	0.0169557755775578
797	2017-03-10	CH	29	2	16	17	c17r34	0.0395012933968687
798	2017-03-10	CH	29	2	15	1	c1r33	0.0270709677419355
799	2017-03-10	CH	29	2	7	20	c20r25	0.022027817469463
800	2017-03-10	CH	29	6	30	22	c22r48	0.0230846103038309
801	2017-03-10	CH	29	6	31	24	c24r49	0.0194821869488536
802	2017-03-10	CH	29	6	20	27	c27r38	0.0234483703190014
803	2017-03-10	CH	29	6	36	29	c29r54	0.0189371152962793
804	2017-03-10	CH	29	6	23	31	c31r41	0.0213428842504744
805	2017-03-10	CH	29	6	25	35	c35r43	0.0135346876197777
806	2017-03-10	CH	29	6	32	37	c37r50	0.0100923076923077
807	2017-03-10	CH	29	6	28	40	c40r46	0.0271706011730206
808	2017-03-10	CH	29	6	21	41	c41r39	0.0375455445544555
809	2017-03-10	CH	29	2	11	6	c6r29	0.0178571514063435
810	2017-03-10	CH	29	2	6	7	c7r24	0.0164850810453192
811	2017-03-10	CH	30	6	29	37	c37r47	0.0158628944504897
812	2017-03-10	CH	30	2	13	3	c3r31	0.0191277405457157
813	2017-03-10	DE	31	2	14	15	c15r32	0.0226846028291621
814	2017-03-10	DE	31	6	29	22	c22r47	0.0222881500426258
815	2017-03-10	DE	33	6	22	38	c38r40	0.0274905357142857
816	2017-03-10	DE	33	2	16	4	c4r34	0.0268276548672567
817	2017-03-10	DE	36	6	36	36	c36r54	0.00595970266040688
818	2017-03-10	DE	36	2	8	6	c6r26	0.0152093457943925
819	2017-03-10	DE	39	2	11	3	c3r29	0.0192515972894482
820	2017-03-10	DE	39	6	23	42	c42r41	0.0213548275862069
821	2017-03-10	DE	40	2	15	10	c10r33	0.0254221631205674
822	2017-03-10	DE	40	6	21	40	c40r39	0.0346690785405071
823	2017-03-10	DE	41	2	7	14	c14r25	0.0168469949836002
824	2017-03-10	DE	41	6	32	23	c23r50	0.0182575562700965
825	2017-03-10	DE	42	2	4	21	c21r22	0.029978367528992
826	2017-03-10	DE	42	6	27	34	c34r45	0.0119484261501211
827	2017-03-10	DE	43	2	7	10	c10r25	0.018481597960051
828	2017-03-10	DE	43	6	35	38	c38r53	0.00754506578947369
829	2017-03-10	DE	44	2	15	17	c17r33	0.0292438607208308
830	2017-03-10	DE	44	6	24	22	c22r42	0.0284430192962543
831	2017-03-10	DE	45	6	24	27	c27r42	0.0175513214366388
832	2017-03-10	DE	45	2	14	7	c7r32	0.0184216636528029
833	2017-03-10	DE	46	2	16	13	c13r34	0.0256737033195021
834	2017-03-10	DE	46	6	29	27	c27r47	0.0145924644367551
835	2017-03-10	DE	48	2	3	11	c11r21	0.0138536206896552
836	2017-03-10	DE	48	6	29	29	c29r47	0.0174540680900173
837	2017-03-10	DE	49	2	2	14	c14r20	0.014105982711556
838	2017-03-10	DE	49	6	31	32	c32r49	0.00648962138084633
839	2017-03-10	DE	50	2	14	1	c1r32	0.0191852512916862
840	2017-03-10	DE	50	6	23	29	c29r41	0.0199160230547551
841	2017-03-10	DE	51	6	25	26	c26r43	0.0146167605360264
842	2017-03-10	DE	51	2	3	3	c3r21	0.012521598062954
843	2017-03-10	DE	52	2	13	10	c10r31	0.0194108709472346
844	2017-03-10	DE	52	6	26	22	c22r44	0.0294728571428572
845	2017-03-10	DE	53	2	8	19	c19r26	0.0286062730627306
846	2017-03-10	DE	53	6	27	42	c42r45	0.0249849280270957
847	2017-03-10	DE	54	2	11	13	c13r29	0.0179821401799101
848	2017-03-10	DE	54	6	34	22	c22r52	0.0312623754152824
849	2017-03-10	DE	55	2	14	12	c12r32	0.0175777777777778
850	2017-03-10	DE	55	6	27	35	c35r45	0.00886584032081663
851	2017-03-10	DE	56	2	14	19	c19r32	0.0364029623698959
852	2017-03-10	DE	56	6	20	22	c22r38	0.034991043814433
853	2017-03-10	DE	57	6	19	28	c28r37	0.0232290243902439
854	2017-03-10	DE	57	2	16	8	c8r34	0.0196058036840777
855	2017-03-10	DE	58	6	23	25	c25r41	0.0190220958570268
856	2017-03-10	DE	58	2	8	9	c9r26	0.0123529182879377
857	2017-03-10	DE	60	2	12	12	c12r30	0.0174947956334095
858	2017-03-10	DE	60	6	34	30	c30r52	0.0196739799331104
859	2017-03-10	DE	61	2	17	3	c3r35	0.0252754932912392
860	2017-03-10	DE	61	6	24	40	c40r42	0.0252024623115578
861	2017-03-10	DE	62	2	4	13	c13r22	0.0177092751013057
862	2017-03-10	DE	62	6	36	42	c42r54	0.00674822631342614
863	2017-03-10	DE	63	2	17	20	c20r35	0.0330668544322562
864	2017-03-10	DE	63	6	25	29	c29r43	0.0190754010695187
865	2017-03-10	DE	64	2	18	14	c14r36	0.0217096244131456
866	2017-03-10	DE	64	6	19	31	c31r37	0.0282825512227363
867	2017-03-10	DE	65	6	31	42	c42r49	0.0147288469429627
868	2017-03-10	DE	65	2	9	4	c4r27	0.0195323529411765
869	2017-03-10	DE	66	6	33	36	c36r51	0.00795805084745763
870	2017-03-10	DE	66	2	2	7	c7r20	0.00740938628158845
871	2017-03-10	DE	67	2	10	20	c20r28	0.0352781994704325
872	2017-03-10	DE	67	6	22	24	c24r40	0.0265054511278196
873	2017-03-10	DE	68	2	3	15	c15r21	0.00935564073080363
874	2017-03-10	DE	68	6	29	40	c40r47	0.01884074526573
875	2017-03-10	DE	69	2	18	15	c15r36	0.0266910867979577
876	2017-03-10	DE	69	6	35	42	c42r53	0.0136288248337029
877	2017-03-10	DE	70	2	18	2	c2r36	0.0138154935275081
878	2017-03-10	DE	70	6	24	33	c33r42	0.010976359832636
879	2017-03-10	DE	71	6	36	39	c39r54	0.0099644305772231
880	2017-03-10	DE	71	2	10	4	c4r28	0.0196663859649123
881	2017-03-10	DE	72	2	5	14	c14r23	0.0119466171003717
882	2017-03-10	DE	72	6	30	38	c38r48	0.00930000000000001
883	2017-03-10	DE	73	2	10	15	c15r28	0.0182093007467753
884	2017-03-10	DE	73	6	21	35	c35r39	0.0225997819767442
885	2017-03-10	DE	75	6	34	25	c25r52	0.0221555238774056
886	2017-03-10	DE	75	2	9	2	c2r27	0.0231595047923323
887	2017-03-10	DE	76	2	18	1	c1r36	0.0175657035470989
888	2017-03-10	DE	76	6	27	40	c40r45	0.0230339214113874
889	2017-03-10	DE	79	6	29	39	c39r47	0.0189160472972973
890	2017-03-10	DE	79	2	17	6	c6r35	0.0240439348219674
891	2017-03-10	DE	81	2	7	15	c15r25	0.0146833188531712
892	2017-03-10	DE	81	6	24	39	c39r42	0.0233140762463343
893	2017-03-10	DE	82	2	6	19	c19r24	0.0265776179324189
894	2017-03-10	DE	82	6	27	29	c29r45	0.0179914614121511
895	2017-03-10	DE	83	2	4	1	c1r22	0.0174738129496403
896	2017-03-10	DE	83	6	27	22	c22r45	0.0292618181818182
897	2017-03-10	DE	84	6	26	26	c26r44	0.012778019201617
898	2017-03-10	DE	84	2	6	4	c4r24	0.0175553495007133
899	2017-03-10	DE	85	6	30	31	c31r48	0.00890344827586207
900	2017-03-10	DE	85	2	6	5	c5r24	0.0165276757441419
901	2017-03-10	DE	88	2	6	2	c2r24	0.0134747555865922
902	2017-03-10	DE	88	6	25	31	c31r43	0.0112838709677419
903	2017-03-10	DE	89	6	36	32	c32r54	0.00739141341051616
904	2017-03-10	DE	89	2	6	8	c8r24	0.0135890596414197
905	2017-03-10	DE	90	6	27	41	c41r45	0.0247076745970837
906	2017-03-10	DE	90	2	5	4	c4r23	0.01524073371284
907	2017-03-10	DE	91	2	17	2	c2r35	0.0165902769475991
908	2017-03-10	DE	91	6	23	37	c37r41	0.0183100903614458
909	2017-03-10	DE	92	2	3	19	c19r21	0.025014266242617
910	2017-03-10	DE	92	6	35	31	c31r53	0.0159695740365112
911	2017-03-10	DE	93	2	3	20	c20r21	0.0254557793923382
912	2017-03-10	DE	93	6	32	22	c22r50	0.0240388938447815
913	2017-03-10	DE	94	6	31	23	c23r49	0.0178654768870685
914	2017-03-10	DE	94	2	5	2	c2r23	0.0187359207708779
915	2017-03-10	DE	96	6	33	42	c42r51	0.0169784442361762
916	2017-03-10	DE	96	2	10	7	c7r28	0.0174647630619684
917	2017-03-10	DE	97	2	1	13	c13r19	0.008942063001853
918	2017-03-10	DE	97	6	30	40	c40r48	0.0137938636363636
919	2017-03-10	DE	98	2	15	16	c16r33	0.0297177797833935
920	2017-03-10	DE	98	6	30	41	c41r48	0.0132085680751174
921	2017-03-10	DE	100	2	3	21	c21r21	0.0265406496373384
922	2017-03-10	DE	100	6	33	33	c33r51	0.0171086842105263
923	2017-03-10	DE	101	6	28	24	c24r46	0.0159852083333333
924	2017-03-10	DE	101	2	17	4	c4r35	0.0249456916099773
925	2017-03-10	FR	102	2	10	12	c12r28	0.01649800386349
926	2017-03-10	FR	102	6	26	39	c39r44	0.0242193877551021
927	2017-03-10	DE	103	6	32	34	c34r50	0.00764109251968505
928	2017-03-10	DE	103	2	3	8	c8r21	0.013068034351145
929	2017-03-10	DE	104	2	9	11	c11r27	0.0274510518934082
930	2017-03-10	DE	104	6	33	26	c26r51	0.0220032553407935
931	2017-03-10	DE	106	2	12	20	c20r30	0.028670695970696
932	2017-03-10	DE	106	6	22	33	c33r40	0.0227944083224968
933	2017-03-10	DE	107	2	2	12	c12r20	0.00879335980937252
934	2017-03-10	DE	107	6	30	24	c24r48	0.0143234915526951
935	2017-03-10	DE	108	6	24	30	c30r42	0.0146667025862069
936	2017-03-10	DE	108	2	10	6	c6r28	0.020125
937	2017-03-10	DE	109	6	32	39	c39r50	0.0107247159090909
938	2017-03-10	DE	109	2	5	3	c3r23	0.0159577601947657
939	2017-03-10	DE	110	2	1	1	c1r19	-0.00141227989938257
940	2017-03-10	DE	110	6	32	26	c26r50	0.0158428
941	2017-03-10	DE	111	6	29	31	c31r47	0.0152118336886994
942	2017-03-10	DE	111	2	18	3	c3r36	0.0243080868588544
943	2017-03-10	DE	112	2	15	19	c19r33	0.0386778943278944
944	2017-03-10	DE	112	6	26	27	c27r44	0.0155405191059841
945	2017-03-10	DE	113	2	12	15	c15r30	0.0188578346342874
946	2017-03-10	DE	113	6	31	33	c33r49	0.00901071230342276
947	2017-03-10	DE	114	6	24	28	c28r42	0.0175835601719198
948	2017-03-10	DE	114	2	8	2	c2r26	0.016231102135026
949	2017-03-10	DE	115	6	29	25	c25r47	0.0176896162528217
950	2017-03-10	DE	115	2	5	7	c7r23	0.0150522307345651
951	2017-03-10	DE	116	2	11	2	c2r29	0.0181095334685598
952	2017-03-10	DE	116	6	35	30	c30r53	0.0146378762541806
953	2017-03-10	DE	117	6	23	27	c27r41	0.0203639572192513
954	2017-03-10	DE	117	2	7	8	c8r25	0.00706981089293003
955	2017-03-10	DE	118	2	9	19	c19r27	0.0295476635514019
956	2017-03-10	DE	118	6	34	34	c34r52	0.00794674427064386
957	2017-03-10	DE	121	2	12	13	c13r30	0.016599024170545
958	2017-03-10	DE	121	6	35	26	c26r53	0.0162019315486276
959	2017-03-10	DE	122	6	25	38	c38r43	0.020330294117647
960	2017-03-10	DE	122	2	2	6	c6r20	0.00921909537017283
961	2017-03-10	DE	123	2	14	17	c17r32	0.0276846960167715
962	2017-03-10	DE	123	6	27	31	c31r45	0.00996789794364052
963	2017-03-10	DE	124	2	4	2	c2r22	0.0165497615262321
964	2017-03-10	DE	124	6	29	42	c42r47	0.0194274770642202
965	2017-03-10	DE	125	2	17	13	c13r35	0.0270709638554217
966	2017-03-10	DE	125	6	25	24	c24r43	0.0193824786324787
967	2017-03-10	DE	126	2	7	16	c16r25	0.015491329068941
968	2017-03-10	DE	126	6	34	27	c27r52	0.0189339455351488
969	2017-03-10	DE	128	2	18	13	c13r36	0.0216520917135962
970	2017-03-10	DE	128	6	21	37	c37r39	0.0261764631043257
971	2017-03-10	DE	129	2	3	13	c13r21	0.0112885083370888
972	2017-03-10	DE	129	6	35	36	c36r53	0.00486037735849057
973	2017-03-10	DE	130	2	8	10	c10r26	0.0197137550200803
974	2017-03-10	DE	130	6	36	27	c27r54	0.0131353528843055
975	2017-03-10	SE/DK	131	6	20	39	c39r38	0.0369520060944642
976	2017-03-10	SE/DK	131	2	15	7	c7r33	0.0209972423802613
977	2017-03-10	FR	133	2	8	17	c17r26	0.0193003907424106
978	2017-03-10	FR	133	6	34	42	c42r52	0.016520390070922
979	2017-03-10	DE	134	2	7	11	c11r25	0.0234103583061889
980	2017-03-10	DE	134	6	22	25	c25r40	0.0271644382544104
981	2017-03-10	DE	135	6	27	25	c25r45	0.018610472972973
982	2017-03-10	DE	135	2	16	6	c6r34	0.0242610412926391
983	2017-03-10	DE	136	6	23	24	c24r41	0.0239521739130435
984	2017-03-10	DE	136	2	15	8	c8r33	0.0244639365918098
985	2017-03-10	DE	137	2	14	20	c20r32	0.0385397425897036
986	2017-03-10	DE	137	6	30	42	c42r48	0.0159287748058671
987	2017-03-10	FR	138	6	32	35	c35r50	0.0108733108108108
988	2017-03-10	FR	138	2	5	6	c6r23	0.0173196113872571
989	2017-03-10	FR	141	6	35	41	c41r53	0.0112454939341421
990	2017-03-10	FR	141	2	12	9	c9r30	0.0108494272143057
991	2017-03-10	FR	142	2	11	18	c18r29	0.0329227586206897
992	2017-03-10	FR	142	6	34	32	c32r52	0.0165009795191451
993	2017-03-10	FR	144	2	7	17	c17r25	0.01851480475382
994	2017-03-10	FR	144	6	32	41	c41r50	0.0149244575936884
995	2017-03-10	FR	145	2	4	10	c10r22	0.0185181818181818
996	2017-03-10	FR	145	6	29	24	c24r47	0.0172520584329349
997	2017-03-10	FR	146	6	36	22	c22r54	0.029338076709283
998	2017-03-10	FR	146	2	4	6	c6r22	0.00993421696574225
999	2017-03-10	FR	148	2	2	16	c16r20	0.00921175559622696
1000	2017-03-10	FR	148	6	25	22	c22r43	0.0251903331156107
1001	2017-03-10	FR	149	6	22	29	c29r40	0.0276236510791367
1002	2017-03-10	FR	149	2	10	2	c2r28	0.0251378138847858
1003	2017-03-10	FR	150	2	17	18	c18r35	0.0402362891207154
1004	2017-03-10	FR	150	6	27	37	c37r45	0.0163254290171607
1005	2017-03-10	FR	151	2	12	11	c11r30	0.0180156294200849
1006	2017-03-10	FR	151	6	32	31	c31r50	0.0112880829015544
1007	2017-03-10	FR	152	2	12	21	c21r30	0.0270432075194595
1008	2017-03-10	FR	152	6	19	32	c32r37	0.0290616982836495
1009	2017-03-10	FR	153	6	23	38	c38r41	0.0226857142857143
1010	2017-03-10	FR	153	2	18	7	c7r36	0.0192708382218746
1011	2017-03-10	FR	154	6	35	32	c32r53	0.00864957983193277
1012	2017-03-10	FR	154	2	7	3	c3r25	0.0146403486529319
1013	2017-03-10	FR	155	2	9	13	c13r27	0.0176271352985639
1014	2017-03-10	FR	155	6	22	35	c35r40	0.018507249070632
1015	2017-03-10	FR	156	6	21	38	c38r39	0.0306451994091581
1016	2017-03-10	FR	156	2	8	5	c5r26	0.0202596750369276
1017	2017-03-10	FR	157	2	3	16	c16r21	0.0143297206703911
1018	2017-03-10	FR	157	6	34	39	c39r52	0.017834033203125
1019	2017-03-10	FR	159	2	17	19	c19r35	0.0395289860997547
1020	2017-03-10	FR	159	6	30	35	c35r48	0.00861734148204737
1021	2017-03-10	FR	160	2	4	18	c18r22	0.0236730181818182
1022	2017-03-10	FR	160	6	36	25	c25r54	0.0181336091954023
1023	2017-03-10	FR	161	2	16	20	c20r34	0.0411554696789536
1024	2017-03-10	FR	161	6	19	39	c39r37	0.0406061381074169
1025	2017-03-10	FR	162	6	28	28	c28r46	0.0145567039106145
1026	2017-03-10	FR	162	2	18	6	c6r36	0.0210069801616459
1027	2017-03-10	FR	163	6	33	22	c22r51	0.0270093249826027
1028	2017-03-10	FR	163	2	2	4	c4r20	0.00910355348169419
1029	2017-03-10	FR	164	6	24	26	c26r42	0.0193263847632361
1030	2017-03-10	FR	164	2	16	5	c5r34	0.0289504780114723
1031	2017-03-10	GB	166	6	28	35	c35r46	0.00950444740346206
1032	2017-03-10	GB	166	2	13	8	c8r31	0.0138084628975265
1033	2017-03-10	FR	167	2	16	10	c10r34	0.0240383050847458
1034	2017-03-10	FR	167	6	20	32	c32r38	0.0288661434977579
1035	2017-03-10	FR	168	6	24	29	c29r42	0.019540246796393
1036	2017-03-10	FR	168	2	18	8	c8r36	0.0227901964254115
1037	2017-03-10	FR	170	2	14	21	c21r32	0.0393185731857319
1038	2017-03-10	FR	170	6	24	41	c41r42	0.0249068098905553
1039	2017-03-10	FR	171	6	19	24	c24r37	0.0345260348583878
1040	2017-03-10	FR	171	2	13	2	c2r31	0.0163020862035032
1041	2017-03-10	FR	172	2	5	21	c21r23	0.0331183321847002
1042	2017-03-10	FR	172	6	24	36	c36r42	0.0177784784098698
1043	2017-03-10	FR	175	2	1	14	c14r19	0.00924274660653491
1044	2017-03-10	FR	175	6	25	28	c28r43	0.0136917715392062
1045	2017-03-10	FR	176	2	5	13	c13r23	0.0241178276810266
1046	2017-03-10	FR	176	6	28	33	c33r46	0.00921659165916592
1047	2017-03-10	FR	177	2	10	19	c19r28	0.0330892746435214
1048	2017-03-10	FR	177	6	19	26	c26r37	0.0246638307552321
1049	2017-03-10	FR	179	2	13	15	c15r31	0.0193204243447618
1050	2017-03-10	FR	179	6	30	26	c26r48	0.0140043655913979
1051	2017-03-10	FR	180	2	9	12	c12r27	0.0246454736842106
1052	2017-03-10	FR	180	6	31	31	c31r49	0.00811988496302384
1053	2017-03-10	FR	181	6	36	33	c33r54	0.00643560606060606
1054	2017-03-10	FR	181	2	4	9	c9r22	0.0174816759776536
1055	2017-03-10	FR	183	2	11	16	c16r29	0.0184915796640944
1056	2017-03-10	FR	183	6	20	37	c37r38	0.0295229508196722
1057	2017-03-10	FR	184	2	8	1	c1r26	0.0118433048433048
1058	2017-03-10	FR	184	6	33	35	c35r51	0.0127558383233533
1059	2017-03-10	FR	185	2	6	13	c13r24	0.0235240598758671
1060	2017-03-10	FR	185	6	31	30	c30r49	0.0107339285714286
1061	2017-03-10	FR	187	2	9	1	c1r27	0.0194406491499227
1062	2017-03-10	FR	187	6	24	24	c24r42	0.0213766578249337
1063	2017-03-10	FR	188	2	9	17	c17r27	0.0193807339449541
1064	2017-03-10	FR	188	6	23	39	c39r41	0.0258030735455543
1065	2017-03-10	FR	189	2	15	12	c12r33	0.0221947882736157
1066	2017-03-10	FR	189	6	29	38	c38r47	0.00978567603748327
1067	2017-03-10	FR	190	2	18	19	c19r36	0.0385878693623639
1068	2017-03-10	FR	190	6	21	30	c30r39	0.0243711538461539
1069	2017-03-10	FR	191	2	10	11	c11r28	0.0295894957983193
1070	2017-03-10	FR	191	6	22	32	c32r40	0.0212950877192982
1071	2017-03-10	CH	192	6	26	30	c30r44	0.0105970172684458
1072	2017-03-10	CH	192	2	4	8	c8r22	0.0184082874828061
1073	2017-03-10	FR	193	2	2	20	c20r20	0.0190916553511912
1074	2017-03-10	FR	193	6	31	25	c25r49	0.0115391423357664
1075	2017-03-10	FR	194	6	29	32	c32r47	0.014266814159292
1076	2017-03-10	FR	194	2	15	4	c4r33	0.0264593974175036
1077	2017-03-10	FR	195	6	25	36	c36r43	0.0102225225225225
1078	2017-03-10	FR	195	2	18	4	c4r36	0.0294274714828898
1079	2017-03-10	FR	196	2	3	12	c12r21	0.00984629881484361
1080	2017-03-10	FR	196	6	30	37	c37r48	0.00846867695184666
1081	2017-03-10	FR	197	2	2	10	c10r20	0.00963002096924511
1082	2017-03-10	FR	197	6	32	30	c30r50	0.00948236173393125
1083	2017-03-10	FR	198	6	33	40	c40r51	0.0187225772655841
1084	2017-03-10	FR	198	2	16	9	c9r34	0.0194398878827081
1085	2017-03-10	FR	200	2	1	12	c12r19	0.00615648670427074
1086	2017-03-10	FR	200	6	32	36	c36r50	0.00710431654676259
1087	2017-03-10	GB	201	2	8	15	c15r26	0.0176577089229853
1088	2017-03-10	GB	201	6	21	31	c31r39	0.0272614077669903
1089	2017-03-10	FR	202	6	36	26	c26r54	0.0164264172335601
1090	2017-03-10	FR	202	2	9	7	c7r27	0.0195955590800952
1091	2017-03-10	FR	205	2	6	18	c18r24	0.0262825026511135
1092	2017-03-10	FR	205	6	26	40	c40r44	0.0233358974358974
1093	2017-03-10	FR	206	6	33	31	c31r51	0.0123054307116105
1094	2017-03-10	FR	206	2	5	8	c8r23	0.0165771229158589
1095	2017-03-10	FR	208	2	13	20	c20r31	0.0324027141133896
1096	2017-03-10	FR	208	6	27	32	c32r45	0.0131370629370629
1097	2017-03-10	FR	209	2	6	12	c12r24	0.0231277605779154
1098	2017-03-10	FR	209	6	29	28	c28r47	0.0126749874182184
1099	2017-03-10	FR	210	2	17	16	c16r35	0.0305642898889539
1100	2017-03-10	FR	210	6	26	25	c25r44	0.0154763636363637
1101	2017-03-10	FR	211	6	22	31	c31r40	0.0242460921843688
1102	2017-03-10	FR	211	2	14	6	c6r32	0.0166312741312741
1103	2017-03-10	FR	212	6	27	38	c38r45	0.0185336008024072
1104	2017-03-10	FR	212	2	15	3	c3r33	0.0281227867590454
1105	2017-03-10	FR	213	6	26	32	c32r44	0.00994092376458903
1106	2017-03-10	FR	213	2	1	7	c7r19	0.00880255295429209
1107	2017-03-10	FR	214	2	8	16	c16r26	0.0192910884683811
1108	2017-03-10	FR	214	6	22	23	c23r40	0.0338389830508475
1109	2017-03-10	DE	215	2	10	14	c14r28	0.0193635400907716
1110	2017-03-10	DE	215	6	19	40	c40r37	0.0397908423628102
1111	2017-03-10	FR	216	6	26	29	c29r44	0.0190274412296564
1112	2017-03-10	FR	216	2	3	5	c5r21	0.0145979591836735
1113	2017-03-10	FR	218	2	11	20	c20r29	0.0351915662650603
1114	2017-03-10	FR	218	6	35	34	c34r53	0.00603728771228772
1115	2017-03-10	FR	219	6	36	40	c40r54	0.00896485093853514
1116	2017-03-10	FR	219	2	5	5	c5r23	0.0156613654618474
1117	2017-03-10	FR	220	2	4	17	c17r22	0.0233069640914037
1118	2017-03-10	FR	220	6	21	32	c32r39	0.0282947087119188
1119	2017-03-10	FR	223	6	27	23	c23r45	0.0195953091684435
1120	2017-03-10	FR	223	2	2	8	c8r20	0.00839715612654182
1121	2017-03-10	FR	224	2	6	16	c16r24	0.0171083020050125
1122	2017-03-10	FR	224	6	28	26	c26r46	0.0212710732984293
1123	2017-03-10	FR	226	2	13	1	c1r31	0.0136963432295438
1124	2017-03-10	FR	226	6	20	31	c31r38	0.029380043383948
1125	2017-03-10	FR	227	2	7	13	c13r25	0.0157771702992242
1126	2017-03-10	FR	227	6	19	29	c29r37	0.0297273390842734
1127	2017-03-10	FR	228	2	10	16	c16r28	0.019965130190007
1128	2017-03-10	FR	228	6	32	40	c40r50	0.0174048627002288
1129	2017-03-10	FR	229	2	13	16	c16r31	0.0198462471813594
1130	2017-03-10	FR	229	6	22	42	c42r40	0.0298977045320777
1131	2017-03-10	FR	230	2	7	19	c19r25	0.0244727740276439
1132	2017-03-10	FR	230	6	35	25	c25r53	0.018135473870682
1133	2017-03-10	FR	231	2	18	17	c17r36	0.0297854335260116
1134	2017-03-10	FR	231	6	29	34	c34r47	0.0100222511385816
1135	2017-03-10	FR	236	2	18	21	c21r36	0.0326470097937071
1136	2017-03-10	FR	236	6	25	23	c23r43	0.0285485188150521
1137	2017-03-10	FR	237	2	15	14	c14r33	0.0261099173553719
1138	2017-03-10	FR	237	6	21	26	c26r39	0.0270555620267909
1139	2017-03-10	FR	238	2	11	12	c12r29	0.0163617484177215
1140	2017-03-10	FR	238	6	19	33	c33r37	0.023491244870041
1141	2017-03-10	FR	239	6	35	40	c40r53	0.0128454103933949
1142	2017-03-10	FR	239	2	9	8	c8r27	0.0176378143972246
1143	2017-03-10	AT/CZ	240	2	9	18	c18r27	0.0289010013654984
1144	2017-03-10	AT/CZ	240	6	21	33	c33r39	0.0244986194477791
1145	2017-03-10	FR	242	6	22	22	c22r40	0.0340718614718615
1146	2017-03-10	FR	242	2	7	2	c2r25	0.00670552897003607
1147	2017-03-10	FR	243	2	12	14	c14r30	0.0174659123894973
1148	2017-03-10	FR	243	6	24	35	c35r42	0.0114615384615385
1149	2017-03-10	FR	244	2	15	13	c13r33	0.0308938395415473
1150	2017-03-10	FR	244	6	23	28	c28r41	0.0280645847632121
1151	2017-03-10	FR	245	6	28	29	c29r46	0.0212498245614035
1152	2017-03-10	FR	245	2	16	7	c7r34	0.0236283378746594
1153	2017-03-10	FR	248	2	15	11	c11r33	0.0195333333333334
1154	2017-03-10	FR	248	6	22	36	c36r40	0.0196311335403727
1155	2017-03-10	SE/DK	249	6	32	28	c28r50	0.00984675126903553
1156	2017-03-10	SE/DK	249	2	7	5	c5r25	0.0186191552647234
1157	2017-03-10	DE	251	6	28	37	c37r46	0.0141928961748634
1158	2017-03-10	DE	251	2	3	6	c6r21	0.00984782752902156
1159	2017-03-10	SE/DK	252	2	3	14	c14r21	0.0159479499547784
1160	2017-03-10	SE/DK	252	6	32	42	c42r50	0.0164439766081871
1161	2017-03-10	DE	253	6	20	25	c25r38	0.0272203571428572
1162	2017-03-10	DE	253	2	15	5	c5r33	0.024428025477707
1163	2017-03-10	GB	254	2	13	11	c11r31	0.0194630706521739
1164	2017-03-10	GB	254	6	23	23	c23r41	0.0320849816849817
1165	2017-03-10	SE/DK	256	2	11	1	c1r29	0.019017084696474
1166	2017-03-10	SE/DK	256	6	34	28	c28r52	0.020608455882353
1167	2017-03-10	GB	258	2	15	2	c2r33	0.0277912613355318
1168	2017-03-10	GB	258	6	25	40	c40r43	0.0243185879537296
1169	2017-03-10	SE/DK	259	2	6	21	c21r24	0.0278238278247502
1170	2017-03-10	SE/DK	259	6	28	42	c42r46	0.0198480876865672
1171	2017-03-10	GB	260	2	16	15	c15r34	0.0272325
1172	2017-03-10	GB	260	6	23	36	c36r41	0.0151203655352481
1173	2017-03-10	GB	262	2	15	20	c20r33	0.0387488129154796
1174	2017-03-10	GB	262	6	20	35	c35r38	0.0208729042725798
1175	2017-03-10	SE/DK	263	2	6	10	c10r24	0.0165740725126476
1176	2017-03-10	SE/DK	263	6	30	23	c23r48	0.018263880196692
1177	2017-03-10	GB	266	2	14	18	c18r32	0.0336971408647141
1178	2017-03-10	GB	266	6	29	30	c30r47	0.00985778454510849
1179	2017-03-10	AT/CZ	267	6	20	36	c36r38	0.0267881601857226
1180	2017-03-10	AT/CZ	267	2	16	3	c3r34	0.0244624223602485
1181	2017-03-10	AT/CZ	269	2	11	15	c15r29	0.0192976137298695
1182	2017-03-10	AT/CZ	269	6	23	32	c32r41	0.0177605714285714
1183	2017-03-10	AT/CZ	270	2	13	18	c18r31	0.0310568677792041
1184	2017-03-10	AT/CZ	270	6	28	41	c41r46	0.020940350877193
1185	2017-03-10	AT/CZ	271	2	10	10	c10r28	0.0260371727748691
1186	2017-03-10	AT/CZ	271	6	23	41	c41r41	0.0269413141993958
1187	2017-03-10	AT/CZ	272	2	8	18	c18r26	0.0240532945736434
1188	2017-03-10	AT/CZ	272	6	35	29	c29r53	0.0177102745792737
1189	2017-03-10	AT/CZ	273	2	18	12	c12r36	0.029483820047356
1190	2017-03-10	AT/CZ	273	6	22	34	c34r40	0.0208338735818477
1191	2017-03-10	AT/CZ	274	6	24	23	c23r42	0.0303750407830343
1192	2017-03-10	AT/CZ	274	2	17	9	c9r35	0.0197117876566564
1193	2017-03-10	AT/CZ	275	6	28	32	c32r46	0.0158562556255626
1194	2017-03-10	AT/CZ	275	2	3	9	c9r21	0.012287267694741
1195	2017-03-10	AT/CZ	276	2	4	14	c14r22	0.0106231155778895
1196	2017-03-10	AT/CZ	276	6	26	41	c41r44	0.0252106034482759
1197	2017-03-10	AT/CZ	277	2	3	17	c17r21	0.0174857891976927
1198	2017-03-10	AT/CZ	277	6	36	38	c38r54	0.010796335078534
1199	2017-03-10	AT/CZ	278	6	36	23	c23r54	0.0294126658624849
1200	2017-03-10	AT/CZ	278	2	12	7	c7r30	0.00965932999614941
1201	2017-03-10	FR	279	2	14	13	c13r32	0.0235341399607587
1202	2017-03-10	FR	279	6	19	25	c25r37	0.02928041172801
1203	2017-03-10	PL	284	2	13	13	c13r31	0.0176540877367896
1204	2017-03-10	PL	284	6	29	23	c23r47	0.0207784203102962
1205	2017-03-10	PL	285	6	31	37	c37r49	0.00680613313388183
1206	2017-03-10	PL	285	2	7	4	c4r25	0.0174723919915701
1207	2017-03-10	PL	286	2	5	18	c18r23	0.0249200143472023
1208	2017-03-10	PL	286	6	34	26	c26r52	0.0243122312470139
1209	2017-03-10	PL	287	2	7	18	c18r25	0.0257101767215113
1210	2017-03-10	PL	287	6	23	22	c22r41	0.0355588685015291
1211	2017-03-10	PL	288	2	1	17	c17r19	0.0144390457643622
1212	2017-03-10	PL	288	6	25	33	c33r43	0.00944389355195524
1213	2017-03-10	PL	289	2	6	20	c20r24	0.0283094240837697
1214	2017-03-10	PL	289	6	30	27	c27r48	0.0149244530816213
1215	2017-03-10	PL	290	6	28	25	c25r46	0.0130136830102623
1216	2017-03-10	PL	290	2	1	8	c8r19	0.00863577086695028
1217	2017-03-10	PL	291	6	27	33	c33r45	0.00995799683293746
1218	2017-03-10	PL	291	2	17	5	c5r35	0.0266858310626703
1219	2017-03-10	PL	292	2	17	21	c21r35	0.0299401549624893
1220	2017-03-10	PL	292	6	22	39	c39r40	0.0269412727272728
1221	2017-03-10	PL	293	2	16	21	c21r34	0.0424441176470589
1222	2017-03-10	PL	293	6	30	30	c30r48	0.0084864077669903
1223	2017-03-10	PL	294	6	21	42	c42r39	0.0351485503126777
1224	2017-03-10	PL	294	2	15	6	c6r33	0.0219436363636364
1225	2017-03-10	PL	295	2	6	14	c14r24	0.0162081098442268
1226	2017-03-10	PL	295	6	35	37	c37r53	0.007093606870229
1227	2017-03-10	PL	296	2	2	15	c15r20	0.00868407767780809
1228	2017-03-10	PL	296	6	36	37	c37r54	0.00545894736842105
1229	2017-03-10	PL	297	6	20	40	c40r38	0.0334361904761905
1230	2017-03-10	PL	297	2	7	6	c6r25	0.0148551538837323
1231	2017-03-10	PL	298	2	2	1	c1r20	-0.00470594388968142
1232	2017-03-10	PL	298	6	28	27	c27r46	0.0164403375068046
1233	2017-03-10	PL	299	6	24	37	c37r42	0.0192856121537087
1234	2017-03-10	PL	299	2	8	8	c8r26	0.0150168041552093
1235	2017-03-10	PL	300	6	23	30	c30r41	0.0175032128514056
1236	2017-03-10	PL	300	2	13	5	c5r31	0.0197554451166811
1237	2017-03-10	PL	301	2	3	10	c10r21	0.0136593866171004
1238	2017-03-10	PL	301	6	33	25	c25r51	0.0207708247422681
1239	2017-03-10	PL	302	6	28	34	c34r46	0.0109370412844037
1240	2017-03-10	PL	302	2	17	7	c7r35	0.0183455916862219
1241	2017-03-10	FR	303	2	8	21	c21r26	0.0280830263157895
1242	2017-03-10	FR	303	6	36	24	c24r54	0.0226279487179487
1243	2017-03-10	PL	304	6	28	31	c31r46	0.0150748571428572
1244	2017-03-10	PL	304	2	13	4	c4r31	0.0180115066522834
1245	2017-03-10	PL	305	2	17	14	c14r35	0.0228702304737516
1246	2017-03-10	PL	305	6	28	30	c30r46	0.0153605527638191
1247	2017-03-10	PL	307	2	9	14	c14r27	0.0191478451424398
1248	2017-03-10	PL	307	6	35	27	c27r53	0.0154893796526055
1249	2017-03-10	PL	308	2	7	12	c12r25	0.0249764070238631
1250	2017-03-10	PL	308	6	31	26	c26r49	0.0114453744493392
1251	2017-03-10	PL	309	2	7	1	c1r25	0.00765423825887743
1252	2017-03-10	PL	309	6	36	30	c30r54	0.0177608695652174
1253	2017-03-10	PL	310	2	5	20	c20r23	0.0313279730740464
1254	2017-03-10	PL	310	6	33	28	c28r51	0.0218309449636553
1255	2017-03-10	DE	313	2	1	2	c2r19	-0.00220592311130981
1256	2017-03-10	DE	313	6	27	39	c39r45	0.0196352521008404
1257	2017-03-10	SE/DK	314	6	25	32	c32r43	0.00960114453411593
1258	2017-03-10	SE/DK	314	2	14	5	c5r32	0.0195566520467836
1259	2017-03-10	SE/DK	316	2	1	16	c16r19	0.00910425984012952
1260	2017-03-10	SE/DK	316	6	33	34	c34r51	0.00849694868238557
1261	2017-03-10	SE/DK	317	2	12	2	c2r30	0.009923106583183
1262	2017-03-10	SE/DK	317	6	33	32	c32r51	0.00844833442194645
1263	2017-03-10	SE/DK	320	2	12	16	c16r30	0.0181351980341139
1264	2017-03-10	SE/DK	320	6	21	29	c29r39	0.0287153755174453
1265	2017-03-10	GB	321	2	16	16	c16r34	0.0290158057054742
1266	2017-03-10	GB	321	6	20	24	c24r38	0.0285858436213992
1267	2017-03-10	GB	322	2	9	10	c10r27	0.0240847727272727
1268	2017-03-10	GB	322	6	22	28	c28r40	0.026833428300095
1269	2017-03-10	GB	324	2	17	12	c12r35	0.0269252387448841
1270	2017-03-10	GB	324	6	24	32	c32r42	0.0139715471250741
1271	2017-03-10	GB	326	2	11	11	c11r29	0.027476582278481
1272	2017-03-10	GB	326	6	35	39	c39r53	0.0139142756183746
1273	2017-03-10	GB	327	2	2	21	c21r20	0.0183880128521997
1274	2017-03-10	GB	327	6	35	35	c35r53	0.00461393697292499
1275	2017-03-10	GB	329	2	14	11	c11r32	0.0180252697331062
1276	2017-03-10	GB	329	6	24	34	c34r42	0.00945774944684439
1277	2017-03-10	GB	330	2	4	12	c12r22	0.014049
1278	2017-03-10	GB	330	6	34	40	c40r52	0.0165991760624458
1279	2017-03-10	GB	331	2	5	10	c10r23	0.0168276575276575
1280	2017-03-10	GB	331	6	25	39	c39r43	0.0233168521462639
1281	2017-03-10	GB	332	6	20	34	c34r38	0.0185666120381406
1282	2017-03-10	GB	332	2	13	6	c6r31	0.012469014084507
1283	2017-03-10	GB	333	6	31	34	c34r49	0.00811313977850944
1284	2017-03-10	GB	333	2	8	3	c3r26	0.0177886891850016
1285	2017-03-10	FR	334	2	13	17	c17r31	0.0199808591282375
1286	2017-03-10	FR	334	6	27	36	c36r45	0.0103160747663551
1287	2017-03-10	GB	335	2	6	15	c15r24	0.0185866722636163
1288	2017-03-10	GB	335	6	25	25	c25r43	0.0144727967396841
1289	2017-03-10	GB	336	6	28	23	c23r46	0.0233521621621622
1290	2017-03-10	GB	336	2	14	3	c3r32	0.0199128600823045
1291	2017-03-10	FR	337	6	31	28	c28r49	0.0119897450753187
1292	2017-03-10	FR	337	2	3	7	c7r21	0.00943408607863975
1293	2017-03-10	GB	338	6	27	26	c26r45	0.017472027180068
1294	2017-03-10	GB	338	2	14	8	c8r32	0.01790857771261
1295	2017-03-10	GB	339	6	34	36	c36r52	0.00660652663165791
1296	2017-03-10	GB	339	2	11	8	c8r29	0.013426644245142
1297	2017-03-10	GB	340	6	35	22	c22r53	0.0283239839213935
1298	2017-03-10	GB	340	2	12	5	c5r30	0.0157431512272367
1299	2017-03-10	GB	341	2	8	14	c14r26	0.018442203571654
1300	2017-03-10	GB	341	6	23	33	c33r41	0.0160310924369748
1301	2017-03-10	GB	342	2	16	12	c12r34	0.0264951949860724
1302	2017-03-10	GB	342	6	19	42	c42r37	0.0339318091451292
1303	2017-03-10	GB	343	2	18	18	c18r36	0.0399244612068966
1304	2017-03-10	GB	343	6	19	27	c27r37	0.0205906639004149
1305	2017-03-10	GB	344	2	10	13	c13r28	0.0187531116233125
1306	2017-03-10	GB	344	6	34	38	c38r52	0.00997350835322197
1307	2017-03-10	GB	345	2	4	19	c19r22	0.0246393509127789
1308	2017-03-10	GB	345	6	32	24	c24r50	0.00954711702490618
1309	2017-03-10	GB	346	2	16	1	c1r34	0.0240446116504854
1310	2017-03-10	GB	346	6	26	37	c37r44	0.00926962637362638
1311	2017-03-10	GB	349	6	29	26	c26r47	0.0127489513609996
1312	2017-03-10	GB	349	2	18	9	c9r36	0.0196161911009074
1313	2017-03-10	GB	352	2	9	21	c21r27	0.0332071290944124
1314	2017-03-10	GB	352	6	21	25	c25r39	0.029064705882353
1315	2017-03-10	GB	353	2	1	21	c21r19	0.0233355488418933
1316	2017-03-10	GB	353	6	28	22	c22r46	0.0239865070729053
1317	2017-03-10	DE	354	6	28	39	c39r46	0.0174752620545073
1318	2017-03-10	DE	354	2	2	5	c5r20	0.00750225225225226
1319	2017-03-10	GB	355	2	9	15	c15r27	0.019306281991624
1320	2017-03-10	GB	355	6	20	28	c28r38	0.0235664168618267
1321	2017-03-10	DE	356	6	31	29	c29r49	0.0142221770917953
1322	2017-03-10	DE	356	2	12	6	c6r30	0.00969073040524145
1323	2017-03-10	DE	357	2	8	11	c11r26	0.0258069114470842
1324	2017-03-10	DE	357	6	34	37	c37r52	0.0111775409836066
1325	2017-03-10	DE	358	2	15	18	c18r33	0.0346468856947297
1326	2017-03-10	DE	358	6	21	23	c23r39	0.0338336010709505
1327	2017-03-10	GB	359	2	11	17	c17r29	0.0220135622317597
1328	2017-03-10	GB	359	6	19	35	c35r37	0.0224843126385809
1329	2017-03-10	DE	362	2	16	19	c19r34	0.0409704959196485
1330	2017-03-10	DE	362	6	22	40	c40r40	0.0291201500535906
1331	2017-03-10	DE	363	6	33	24	c24r51	0.0224051366120219
1332	2017-03-10	DE	363	2	7	9	c9r25	0.0091888571922545
1333	2017-03-10	GB	364	6	33	23	c23r51	0.0258225318471338
1334	2017-03-10	GB	364	2	4	5	c5r22	0.00941920031670626
1335	2017-03-10	DE	365	2	16	14	c14r34	0.0245490721649485
1336	2017-03-10	DE	365	6	30	25	c25r48	0.00985304304304305
1337	2017-03-10	DE	366	6	25	37	c37r43	0.0164825174825175
1338	2017-03-10	DE	366	2	6	9	c9r24	0.00999583255115451
1339	2017-03-10	DE	368	2	11	21	c21r29	0.0337938160469668
1340	2017-03-10	DE	368	6	31	40	c40r49	0.0148373608247423
1341	2017-03-10	FR	369	2	18	20	c20r36	0.0343413266523503
1342	2017-03-10	FR	369	6	23	40	c40r41	0.0294388311688312
1343	2017-03-10	GB	370	2	5	15	c15r23	0.0174125458996328
1344	2017-03-10	GB	370	6	26	23	c23r44	0.0283536446469248
1345	2017-03-10	SE/DK	371	2	2	13	c13r20	0.00847416182997611
1346	2017-03-10	SE/DK	371	6	25	34	c34r43	0.00899986060068433
1347	2017-03-10	DE	372	6	19	34	c34r37	0.019881051061008
1348	2017-03-10	DE	372	2	15	9	c9r33	0.0196577394462097
1349	2017-03-10	GB	373	2	12	1	c1r30	0.011102141501762
1350	2017-03-10	GB	373	6	35	33	c33r53	0.00904045959204751
1351	2017-03-10	GB	374	6	33	27	c27r51	0.0188203109327984
1352	2017-03-10	GB	374	2	1	3	c3r19	-0.0015582514734774
1353	2017-03-10	DE	375	2	5	1	c1r23	0.0179290102389079
1354	2017-03-10	DE	375	6	30	32	c32r48	0.00854469752632869
1355	2017-03-10	DE	376	6	21	39	c39r39	0.0328644012944984
1356	2017-03-10	DE	376	2	10	9	c9r28	0.0188399147727273
1357	2017-03-10	GB	377	2	18	11	c11r36	0.0263075
1358	2017-03-10	GB	377	6	30	28	c28r48	0.0111350911974623
1359	2017-03-10	DE	378	6	20	38	c38r38	0.0352248366013072
1360	2017-03-10	DE	378	2	17	8	c8r35	0.0182581654193053
1361	2017-03-10	AT/CZ	380	2	14	16	c16r32	0.0256969072164949
1362	2017-03-10	AT/CZ	380	6	28	38	c38r46	0.0157644415917843
1363	2017-03-10	DE	381	2	3	1	c1r21	0.00749427032321255
1364	2017-03-10	DE	381	6	26	34	c34r44	0.00963530895334175
1365	2017-03-10	DE	382	6	31	36	c36r49	0.00784651162790698
1366	2017-03-10	DE	382	2	10	5	c5r28	0.02189375
1367	2017-03-10	DE	383	6	21	27	c27r39	0.0295859821847164
1368	2017-03-10	DE	383	2	14	2	c2r32	0.0236158774373259
1369	2017-03-10	DE	384	2	8	20	c20r26	0.0290768596744282
1370	2017-03-10	DE	384	6	20	23	c23r38	0.0348833469387755
1371	2017-03-10	DE	385	2	3	2	c2r21	0.00539806586513329
1372	2017-03-10	DE	385	6	36	41	c41r54	0.0094587721691678
1373	2017-03-10	DE	386	6	20	30	c30r38	0.0306332797427653
1374	2017-03-10	DE	386	2	9	9	c9r27	0.0228893842887474
1375	2017-03-10	DE	387	6	21	28	c28r39	0.0271065881092662
1376	2017-03-10	DE	387	2	14	9	c9r32	0.0163915246832678
1377	2017-03-10	DE	388	2	14	10	c10r32	0.0194353526220615
1378	2017-03-10	DE	388	6	25	42	c42r43	0.0213938496583144
1379	2017-03-10	FR	413	2	12	17	c17r30	0.0278253365384615
1380	2017-03-10	FR	413	6	20	26	c26r38	0.026882229580574
1381	2017-03-10	CH	424	2	18	10	c10r36	0.0302494537509105
1382	2017-03-10	CH	424	2	5	12	c12r23	0.0249194047619048
1383	2017-03-10	CH	424	2	9	16	c16r27	0.0270638746438747
1384	2017-03-10	CH	424	2	17	17	c17r35	0.0364295518207283
1385	2017-03-10	CH	424	2	2	18	c18r20	0.0275654686921082
1386	2017-03-10	CH	424	2	10	18	c18r28	0.0314253222836096
1387	2017-03-10	CH	424	2	12	18	c18r30	0.033781684981685
1388	2017-03-10	CH	424	6	32	25	c25r50	0.0173492063492064
1389	2017-03-10	CH	424	6	22	26	c26r40	0.0296526558891455
1390	2017-03-10	CH	424	6	26	28	c28r44	0.0196158640226629
1391	2017-03-10	CH	424	2	16	2	c2r34	0.0286975965665236
1392	2017-03-10	CH	424	6	19	30	c30r37	0.0299961480362538
1393	2017-03-10	CH	424	6	32	32	c32r50	0.0112808734939759
1394	2017-03-10	CH	424	6	30	34	c34r48	0.00833362844808664
1395	2017-03-10	CH	424	6	36	34	c34r54	0.00647651535743409
1396	2017-03-10	CH	424	6	29	36	c36r47	0.0144974858069749
1397	2017-03-10	CH	424	2	9	3	c3r27	0.0257007911392405
1398	2017-03-10	CH	424	6	33	41	c41r51	0.0194751794258373
1399	2017-03-10	CH	424	6	20	42	c42r38	0.0321592214422464
1400	2017-03-10	CH	424	6	24	42	c42r42	0.0271732922444787
1401	2017-03-10	CH	424	2	3	4	c4r21	0.0146924771628157
1402	2017-03-10	CH	424	2	10	8	c8r28	0.0209310536044363
1403	2017-03-10	CH	445	6	34	24	c24r52	0.0248959447004608
1404	2017-03-10	CH	445	2	12	3	c3r30	0.0188988836055406
1405	2017-03-10	AT/CZ	446	2	12	10	c10r30	0.0153450473729544
1406	2017-03-10	AT/CZ	446	6	19	36	c36r37	0.0277236462093863
1407	2017-03-10	CH	447	2	17	11	c11r35	0.0311045901639344
1408	2017-03-10	CH	447	6	29	33	c33r47	0.0161047147385103
1409	2017-03-10	DE	448	2	11	19	c19r29	0.0338695938104449
1410	2017-03-10	DE	448	6	24	38	c38r42	0.0237140947752126
1411	2017-03-10	CH	449	6	34	41	c41r52	0.0206162210338681
1412	2017-03-10	CH	449	2	9	5	c5r27	0.0240955493741307
1413	2017-03-10	DE	450	2	13	19	c19r31	0.0350985869565218
1414	2017-03-10	DE	450	6	19	37	c37r37	0.0364595469255664
1415	2017-03-10	CH	451	2	4	16	c16r22	0.0148081350729087
1416	2017-03-10	CH	451	6	33	30	c30r51	0.015152812858783
1417	2017-03-10	CH	452	2	16	18	c18r34	0.0427534441805226
1418	2017-03-10	CH	452	6	30	39	c39r48	0.0163683090705487
1419	2017-03-10	CH	453	2	1	19	c19r19	0.0268652065858963
1420	2017-03-10	CH	453	6	26	36	c36r44	0.0159616229923922
1421	2017-03-10	CH	454	2	6	17	c17r24	0.0191301357862462
1422	2017-03-10	CH	454	6	35	24	c24r53	0.0240379003558719
1423	2017-03-10	DE	456	6	25	30	c30r43	0.0173375234521576
1424	2017-03-10	DE	456	2	8	7	c7r26	0.00879443545778066
1425	2017-03-10	CH	458	6	26	31	c31r44	0.0118751111111111
1426	2017-03-10	CH	458	2	2	9	c9r20	0.00849941927990709
1427	2017-03-10	CH	459	2	15	15	c15r33	0.0295365041617123
1428	2017-03-10	CH	459	6	22	30	c30r40	0.02334
1429	2017-03-10	CH	460	6	21	22	c22r39	0.0362522810218978
1430	2017-03-10	CH	460	2	10	3	c3r28	0.0246789743589744
1431	2017-03-10	CH	461	6	27	27	c27r45	0.0182797202797203
1432	2017-03-10	CH	461	2	1	9	c9r19	0.00935295777211504
1433	2017-03-10	DE	463	2	11	10	c10r29	0.01983596
1434	2017-03-10	DE	463	6	36	35	c35r54	0.00836608695652175
1435	2017-03-10	AT/CZ	464	6	33	39	c39r51	0.0183541801685029
1436	2017-03-10	AT/CZ	464	2	12	8	c8r30	0.0100217760723585
1437	2017-03-10	CH	465	6	19	22	c22r37	0.0373154966887417
1438	2017-03-10	CH	465	2	11	7	c7r29	0.0137749884419787
1439	2017-03-10	CH	466	6	26	42	c42r44	0.0254119490175252
1440	2017-03-10	CH	466	2	5	9	c9r23	0.0186013115916342
1441	2017-03-17	CH	1	2	2	11	c11r20	0.0282539513677812
1442	2017-03-17	CH	1	2	11	14	c14r29	0.0182406219942289
1443	2017-03-17	CH	1	2	3	18	c18r21	0.0324568145800317
1444	2017-03-17	CH	1	2	12	19	c19r30	0.0296278063540091
1445	2017-03-17	CH	1	2	15	21	c21r33	0.0372267015706806
1446	2017-03-17	CH	1	6	35	23	c23r53	0.061360538116592
1447	2017-03-17	CH	1	6	23	26	c26r41	0.0383928480204342
1448	2017-03-17	CH	1	6	27	28	c28r45	0.0387795366795367
1449	2017-03-17	CH	1	6	24	31	c31r42	0.0331896952104499
1450	2017-03-17	CH	1	6	34	33	c33r52	0.0284481566820277
1451	2017-03-17	CH	1	6	26	35	c35r44	0.0224164102564102
1452	2017-03-17	CH	1	6	28	36	c36r46	0.0245193877551021
1453	2017-03-17	CH	1	6	19	38	c38r37	0.0282004766444233
1454	2017-03-17	CH	1	6	31	39	c39r49	0.0155242814667988
1455	2017-03-17	CH	1	2	4	4	c4r22	0.0473961352657005
1456	2017-03-17	CH	1	2	18	5	c5r36	0.0460255255255256
1457	2017-03-17	CH	1	2	7	7	c7r25	0.0183701007838746
1458	2017-03-17	CH	1	2	13	9	c9r31	0.0226764064098193
1459	2017-03-17	CH	2	6	34	35	c35r52	0.0158688167053364
1460	2017-03-17	CH	2	2	2	3	c3r20	0.0253762662807525
1461	2017-03-17	AT/CZ	3	2	5	11	c11r23	0.0208089700996678
1462	2017-03-17	AT/CZ	3	6	27	30	c30r45	0.0250725274725275
1463	2017-03-17	CH	4	6	31	41	c41r49	0.00859999999999997
1464	2017-03-17	CH	4	2	6	6	c6r24	0.027506795224977
1465	2017-03-17	CH	5	2	7	21	c21r25	0.0174952864803838
1466	2017-03-17	CH	5	6	33	38	c38r51	0.0180297780517879
1467	2017-03-17	CH	6	2	10	21	c21r28	0.0381243436754177
1468	2017-03-17	CH	6	6	34	31	c31r52	0.0379359813084112
1469	2017-03-17	FR	7	2	1	18	c18r19	0.0239086483687209
1470	2017-03-17	FR	7	6	31	35	c35r49	0.0226420544337138
1471	2017-03-17	CH	8	2	6	11	c11r24	0.0299049726277372
1472	2017-03-17	CH	8	6	25	27	c27r43	0.0146052100840336
1473	2017-03-17	CH	9	2	18	16	c16r36	0.016286357372531
1474	2017-03-17	CH	9	6	23	35	c35r41	0.013947373358349
1475	2017-03-17	CH	10	2	4	11	c11r22	0.0334928952042629
1476	2017-03-17	CH	10	6	31	22	c22r49	0.0523988603988604
1477	2017-03-17	CH	11	2	4	20	c20r22	0.0241467587034814
1478	2017-03-17	CH	11	6	26	38	c38r44	0.0511599999999995
1479	2017-03-17	CH	12	6	32	29	c29r50	0.0488423376623377
1480	2017-03-17	CH	12	2	1	4	c4r19	0.0248701320132013
1481	2017-03-17	FR	13	2	13	14	c14r31	0.00994197061543204
1482	2017-03-17	FR	13	6	21	36	c36r39	0.0187661952861953
1483	2017-03-17	DE	14	2	17	15	c15r35	0.0180183416838589
1484	2017-03-17	DE	14	6	19	41	c41r37	0.0087772985244041
1485	2017-03-17	FR	15	6	30	33	c33r48	0.0192569040697675
1486	2017-03-17	FR	15	2	1	6	c6r19	0.0265180942184154
1487	2017-03-17	CH	16	2	17	1	c1r35	0.0238890924706556
1488	2017-03-17	CH	16	6	22	41	c41r40	0.00987115151515152
1489	2017-03-17	CH	17	2	5	17	c17r23	0.0190338073691015
1490	2017-03-17	CH	17	6	31	27	c27r49	0.0301566587395958
1491	2017-03-17	CH	18	2	1	15	c15r19	0.00876878670425182
1492	2017-03-17	CH	18	6	34	29	c29r52	0.0399894398530763
1493	2017-03-17	CH	19	6	32	38	c38r50	0.00388929663608562
1494	2017-03-17	CH	19	2	11	9	c9r29	0.0193680068644276
1495	2017-03-17	CH	20	6	26	33	c33r44	0.0292785756327251
1496	2017-03-17	CH	20	2	4	3	c3r22	0.0472882255389718
1497	2017-03-17	AT/CZ	21	2	2	17	c17r20	0.0163110543427775
1498	2017-03-17	AT/CZ	21	6	35	28	c28r53	0.0340688154039347
1499	2017-03-17	CH	22	6	29	35	c35r47	0.0181282237182807
1500	2017-03-17	CH	22	2	1	5	c5r19	0.0389291954022989
1501	2017-03-17	CH	23	6	33	29	c29r51	0.0434265060240964
1502	2017-03-17	CH	23	2	6	3	c3r24	0.0333889795918367
1503	2017-03-17	CH	24	2	1	20	c20r19	0.0152018923327896
1504	2017-03-17	CH	24	6	33	37	c37r51	0.00944321043165469
1505	2017-03-17	CH	25	2	10	17	c17r28	0.0234755972696246
1506	2017-03-17	CH	25	6	22	37	c37r40	0.0181715077605322
1507	2017-03-17	CH	26	6	32	27	c27r50	0.0381868070175439
1508	2017-03-17	CH	26	2	9	6	c6r27	0.0261941025641026
1509	2017-03-17	CH	27	2	5	16	c16r23	0.0228729490022173
1510	2017-03-17	CH	27	6	36	28	c28r54	0.0368642447418738
1511	2017-03-17	CH	28	6	23	34	c34r41	0.0195720078163166
1512	2017-03-17	CH	28	2	12	4	c4r30	0.0282931617647059
1513	2017-03-17	CH	29	2	17	10	c10r35	0.0264837691169216
1514	2017-03-17	CH	29	2	1	11	c11r19	0.0212163822525597
1515	2017-03-17	CH	29	2	8	13	c13r26	0.0249141968911917
1516	2017-03-17	CH	29	2	4	15	c15r22	0.0222894557823129
1517	2017-03-17	CH	29	2	16	17	c17r34	0.0319027149321267
1518	2017-03-17	CH	29	2	15	1	c1r33	0.0402387837837838
1519	2017-03-17	CH	29	2	7	20	c20r25	0.0149396469789545
1520	2017-03-17	CH	29	6	30	22	c22r48	0.0487517372078332
1521	2017-03-17	CH	29	6	31	24	c24r49	0.0575487031700288
1522	2017-03-17	CH	29	6	20	27	c27r38	0.0219410312273057
1523	2017-03-17	CH	29	6	36	29	c29r54	0.0388568372803667
1524	2017-03-17	CH	29	6	23	31	c31r41	0.0287926315789474
1525	2017-03-17	CH	29	6	25	35	c35r43	0.0129483305509182
1526	2017-03-17	CH	29	6	32	37	c37r50	0.0143217678100264
1527	2017-03-17	CH	29	6	28	40	c40r46	0.0248776255707763
1528	2017-03-17	CH	29	6	21	41	c41r39	0.0163647476340694
1529	2017-03-17	CH	29	2	11	6	c6r29	0.0276554000874508
1530	2017-03-17	CH	29	2	6	7	c7r24	0.0277343816254417
1531	2017-03-17	CH	30	6	29	37	c37r47	0.0410942675159236
1532	2017-03-17	CH	30	2	13	3	c3r31	0.0282994352159468
1533	2017-03-17	DE	31	2	14	15	c15r32	0.0136080158730159
1534	2017-03-17	DE	31	6	29	22	c22r47	0.0463888736263737
1535	2017-03-17	DE	33	6	22	38	c38r40	0.016005859375
1536	2017-03-17	DE	33	2	16	4	c4r34	0.0313024678111588
1537	2017-03-17	DE	36	6	36	36	c36r54	0.00922891454965358
1538	2017-03-17	DE	36	2	8	6	c6r26	0.0206610389610389
1539	2017-03-17	DE	39	2	11	3	c3r29	0.0264802785265049
1540	2017-03-17	DE	39	6	23	42	c42r41	0.00948421364985164
1541	2017-03-17	DE	40	2	15	10	c10r33	0.0208132413793104
1542	2017-03-17	DE	40	6	21	40	c40r39	0.0165944596443229
1543	2017-03-17	DE	41	2	7	14	c14r25	0.0162580299197008
1544	2017-03-17	DE	41	6	32	23	c23r50	0.0549394160583942
1545	2017-03-17	DE	42	2	4	21	c21r22	0.0234615916955018
1546	2017-03-17	DE	42	6	27	34	c34r45	0.0187098648648649
1547	2017-03-17	DE	43	2	7	10	c10r25	0.0240553698074975
1548	2017-03-17	DE	43	6	35	38	c38r53	0.00789506398537477
1549	2017-03-17	DE	44	2	15	17	c17r33	0.0191163097199341
1550	2017-03-17	DE	44	6	24	22	c22r42	0.0492679523539422
1551	2017-03-17	DE	45	6	24	27	c27r42	0.0188274522093388
1552	2017-03-17	DE	45	2	14	7	c7r32	0.0199057014925373
1553	2017-03-17	DE	46	2	16	13	c13r34	0.0238741016949153
1554	2017-03-17	DE	46	6	29	27	c27r47	0.0337002702702703
1555	2017-03-17	DE	48	2	3	11	c11r21	0.024441306266549
1556	2017-03-17	DE	48	6	29	29	c29r47	0.0272975841242451
1557	2017-03-17	DE	49	2	2	14	c14r20	0.0160864039665971
1558	2017-03-17	DE	49	6	31	32	c32r49	0.0339549896049896
1559	2017-03-17	DE	50	2	14	1	c1r32	0.0313362839614373
1560	2017-03-17	DE	50	6	23	29	c29r41	0.0328784
1561	2017-03-17	DE	51	6	25	26	c26r43	0.0189672594874668
1562	2017-03-17	DE	51	2	3	3	c3r21	0.0319614147909968
1563	2017-03-17	DE	52	2	13	10	c10r31	0.0201663846153846
1564	2017-03-17	DE	52	6	26	22	c22r44	0.0490708588957055
1565	2017-03-17	DE	53	2	8	19	c19r26	0.0227661119515885
1566	2017-03-17	DE	53	6	27	42	c42r45	0.00558234836702954
1567	2017-03-17	DE	54	2	11	13	c13r29	0.0159157654226961
1568	2017-03-17	DE	54	6	34	22	c22r52	0.0593576102418208
1569	2017-03-17	DE	55	2	14	12	c12r32	0.0172264497878359
1570	2017-03-17	DE	55	6	27	35	c35r45	0.015565342019544
1571	2017-03-17	DE	56	2	14	19	c19r32	0.0277132887899035
1572	2017-03-17	DE	56	6	20	22	c22r38	0.0463497159090909
1573	2017-03-17	DE	57	6	19	28	c28r37	0.0170606293169608
1574	2017-03-17	DE	57	2	16	8	c8r34	0.019017130977131
1575	2017-03-17	DE	58	6	23	25	c25r41	0.0333294238683128
1576	2017-03-17	DE	58	2	8	9	c9r26	0.0188242552408974
1577	2017-03-17	DE	60	2	12	12	c12r30	0.0175566731770833
1578	2017-03-17	DE	60	6	34	30	c30r52	0.0431913696060038
1579	2017-03-17	DE	61	2	17	3	c3r35	0.03520975
1580	2017-03-17	DE	61	6	24	40	c40r42	0.00953243542435423
1581	2017-03-17	DE	62	2	4	13	c13r22	0.0196583551483421
1582	2017-03-17	DE	62	6	36	42	c42r54	0.00556238295124313
1583	2017-03-17	DE	63	2	17	20	c20r35	0.0196289190021558
1584	2017-03-17	DE	63	6	25	29	c29r43	0.0254630083925113
1585	2017-03-17	DE	64	2	18	14	c14r36	0.0162265858078907
1586	2017-03-17	DE	64	6	19	31	c31r37	0.0248213375796178
1587	2017-03-17	DE	65	6	31	42	c42r49	0.00344593128390597
1588	2017-03-17	DE	65	2	9	4	c4r27	0.0282817406143345
1589	2017-03-17	DE	66	6	33	36	c36r51	0.00896776050662062
1590	2017-03-17	DE	66	2	2	7	c7r20	0.0194454144620811
1591	2017-03-17	DE	67	2	10	20	c20r28	0.0268553938356165
1592	2017-03-17	DE	67	6	22	24	c24r40	0.0426959183673469
1593	2017-03-17	DE	68	2	3	15	c15r21	0.00989738080622059
1594	2017-03-17	DE	68	6	29	40	c40r47	0.0138030874785592
1595	2017-03-17	DE	69	2	18	15	c15r36	0.0156826131386861
1596	2017-03-17	DE	69	6	35	42	c42r53	0.00573901933701657
1597	2017-03-17	DE	70	2	18	2	c2r36	0.0168803575097596
1598	2017-03-17	DE	70	6	24	33	c33r42	0.0156021035598706
1599	2017-03-17	DE	71	6	36	39	c39r54	0.00848485523385301
1600	2017-03-17	DE	71	2	10	4	c4r28	0.0265677530017153
1601	2017-03-17	DE	72	2	5	14	c14r23	0.0168116766467066
1602	2017-03-17	DE	72	6	30	38	c38r48	0.0231450191570881
1603	2017-03-17	DE	73	2	10	15	c15r28	0.0188951146560319
1604	2017-03-17	DE	73	6	21	35	c35r39	0.0137632678910703
1605	2017-03-17	DE	75	6	34	25	c25r52	0.0433252886836028
1606	2017-03-17	DE	75	2	9	2	c2r27	0.0389710554371002
1607	2017-03-17	DE	76	2	18	1	c1r36	0.0207027077848815
1608	2017-03-17	DE	76	6	27	40	c40r45	0.0124323333333333
1609	2017-03-17	DE	79	6	29	39	c39r47	0.0304847402597403
1610	2017-03-17	DE	79	2	17	6	c6r35	0.0288664222307989
1611	2017-03-17	DE	81	2	7	15	c15r25	0.014211161596207
1612	2017-03-17	DE	81	6	24	39	c39r42	0.0127182619647355
1613	2017-03-17	DE	82	2	6	19	c19r24	0.0221709869848156
1614	2017-03-17	DE	82	6	27	29	c29r45	0.0216374429223744
1615	2017-03-17	DE	83	2	4	1	c1r22	0.039063298379409
1616	2017-03-17	DE	83	6	27	22	c22r45	0.0477926935659761
1617	2017-03-17	DE	84	6	26	26	c26r44	0.0240167412140575
1618	2017-03-17	DE	84	2	6	4	c4r24	0.0353531970995386
1619	2017-03-17	DE	85	6	30	31	c31r48	0.0213945837512538
1620	2017-03-17	DE	85	2	6	5	c5r24	0.0298548126377664
1621	2017-03-17	DE	88	2	6	2	c2r24	0.0318128842676311
1622	2017-03-17	DE	88	6	25	31	c31r43	0.0269446998722861
1623	2017-03-17	DE	89	6	36	32	c32r54	0.0169705735660848
1624	2017-03-17	DE	89	2	6	8	c8r24	0.0187145477024521
1625	2017-03-17	DE	90	6	27	41	c41r45	0.00832082429501086
1626	2017-03-17	DE	90	2	5	4	c4r23	0.0344285575048733
1627	2017-03-17	DE	91	2	17	2	c2r35	0.0216340165101053
1628	2017-03-17	DE	91	6	23	37	c37r41	0.00942834075723831
1629	2017-03-17	DE	92	2	3	19	c19r21	0.0259458097928437
1630	2017-03-17	DE	92	6	35	31	c31r53	0.0330256756756757
1631	2017-03-17	DE	93	2	3	20	c20r21	0.0224831732967536
1632	2017-03-17	DE	93	6	32	22	c22r50	0.0576988700564972
1633	2017-03-17	DE	94	6	31	23	c23r49	0.048897251908397
1634	2017-03-17	DE	94	2	5	2	c2r23	0.0374756756756757
1635	2017-03-17	DE	96	6	33	42	c42r51	-0.000776297335203368
1636	2017-03-17	DE	96	2	10	7	c7r28	0.0215855263157895
1637	2017-03-17	DE	97	2	1	13	c13r19	0.0144161851068828
1638	2017-03-17	DE	97	6	30	40	c40r48	9.49241540256419e-05
1639	2017-03-17	DE	98	2	15	16	c16r33	0.0248347545219638
1640	2017-03-17	DE	98	6	30	41	c41r48	0.00167296979207532
1641	2017-03-17	DE	100	2	3	21	c21r21	0.023722573561704
1642	2017-03-17	DE	100	6	33	33	c33r51	0.0300872759856631
1643	2017-03-17	DE	101	6	28	24	c24r46	0.0395071161048689
1644	2017-03-17	DE	101	2	17	4	c4r35	0.0299445046999277
1645	2017-03-17	FR	102	2	10	12	c12r28	0.0237283849918434
1646	2017-03-17	FR	102	6	26	39	c39r44	0.0158587073608617
1647	2017-03-17	DE	103	6	32	34	c34r50	0.0196961904761905
1648	2017-03-17	DE	103	2	3	8	c8r21	0.0278779601663384
1649	2017-03-17	DE	104	2	9	11	c11r27	0.0327480952380952
1650	2017-03-17	DE	104	6	33	26	c26r51	0.0508995951417004
1651	2017-03-17	DE	106	2	12	20	c20r30	0.0169503590971272
1652	2017-03-17	DE	106	6	22	33	c33r40	0.0285654804270463
1653	2017-03-17	DE	107	2	2	12	c12r20	0.0181799342105263
1654	2017-03-17	DE	107	6	30	24	c24r48	0.0485441489361703
1655	2017-03-17	DE	108	6	24	30	c30r42	0.0329083860759494
1656	2017-03-17	DE	108	2	10	6	c6r28	0.0194253665189226
1657	2017-03-17	DE	109	6	32	39	c39r50	0.0163705992509363
1658	2017-03-17	DE	109	2	5	3	c3r23	0.0357877845220031
1659	2017-03-17	DE	110	2	1	1	c1r19	0.018998797121684
1660	2017-03-17	DE	110	6	32	26	c26r50	0.0397593155893536
1661	2017-03-17	DE	111	6	29	31	c31r47	0.0277741884402217
1662	2017-03-17	DE	111	2	18	3	c3r36	0.0304125350140056
1663	2017-03-17	DE	112	2	15	19	c19r33	0.0270749752229931
1664	2017-03-17	DE	112	6	26	27	c27r44	0.0210020118343196
1665	2017-03-17	DE	113	2	12	15	c15r30	0.010286245819398
1666	2017-03-17	DE	113	6	31	33	c33r49	0.0334985358711567
1667	2017-03-17	DE	114	6	24	28	c28r42	0.0234557515878617
1668	2017-03-17	DE	114	2	8	2	c2r26	0.0337694475342974
1669	2017-03-17	DE	115	6	29	25	c25r47	0.0381977459016394
1670	2017-03-17	DE	115	2	5	7	c7r23	0.0273930006697924
1671	2017-03-17	DE	116	2	11	2	c2r29	0.0261242914979757
1672	2017-03-17	DE	116	6	35	30	c30r53	0.0327099567099567
1673	2017-03-17	DE	117	6	23	27	c27r41	0.0287819767441861
1674	2017-03-17	DE	117	2	7	8	c8r25	0.0133738013338013
1675	2017-03-17	DE	118	2	9	19	c19r27	0.0245220212765958
1676	2017-03-17	DE	118	6	34	34	c34r52	0.013628555917481
1677	2017-03-17	DE	121	2	12	13	c13r30	0.0140055270237222
1678	2017-03-17	DE	121	6	35	26	c26r53	0.0345056392805056
1679	2017-03-17	DE	122	6	25	38	c38r43	0.0140461942257217
1680	2017-03-17	DE	122	2	2	6	c6r20	0.0247111111111111
1681	2017-03-17	DE	123	2	14	17	c17r32	0.0195823879661548
1682	2017-03-17	DE	123	6	27	31	c31r45	0.0284776717557252
1683	2017-03-17	DE	124	2	4	2	c2r22	0.0363545527800161
1684	2017-03-17	DE	124	6	29	42	c42r47	-0.00194312080536914
1685	2017-03-17	DE	125	2	17	13	c13r35	0.0193531071603328
1686	2017-03-17	DE	125	6	25	24	c24r43	0.0316665188470066
1687	2017-03-17	DE	126	2	7	16	c16r25	0.0140954198473282
1688	2017-03-17	DE	126	6	34	27	c27r52	0.0345442487046632
1689	2017-03-17	DE	128	2	18	13	c13r36	0.0167568111455108
1690	2017-03-17	DE	128	6	21	37	c37r39	0.0169711301044635
1691	2017-03-17	DE	129	2	3	13	c13r21	0.013705990016639
1692	2017-03-17	DE	129	6	35	36	c36r53	0.00878557779799819
1693	2017-03-17	DE	130	2	8	10	c10r26	0.0264974634896234
1694	2017-03-17	DE	130	6	36	27	c27r54	0.0309381794650561
1695	2017-03-17	SE/DK	131	6	20	39	c39r38	0.0188807547169811
1696	2017-03-17	SE/DK	131	2	15	7	c7r33	0.0257139571768438
1697	2017-03-17	FR	133	2	8	17	c17r26	0.0213574245939675
1698	2017-03-17	FR	133	6	34	42	c42r52	0.00682406708595389
1699	2017-03-17	DE	134	2	7	11	c11r25	0.0216075095057034
1700	2017-03-17	DE	134	6	22	25	c25r40	0.039843007360673
1701	2017-03-17	DE	135	6	27	25	c25r45	0.0372141762452108
1702	2017-03-17	DE	135	2	16	6	c6r34	0.0274231687466088
1703	2017-03-17	DE	136	6	23	24	c24r41	0.040245925925926
1704	2017-03-17	DE	136	2	15	8	c8r33	0.0236261327713382
1705	2017-03-17	DE	137	2	14	20	c20r32	0.0314643669985776
1706	2017-03-17	DE	137	6	30	42	c42r48	0.00838145663632009
1707	2017-03-17	FR	138	6	32	35	c35r50	0.0215317749603804
1708	2017-03-17	FR	138	2	5	6	c6r23	0.0331042435424354
1709	2017-03-17	FR	141	6	35	41	c41r53	0.00662675638234712
1710	2017-03-17	FR	141	2	12	9	c9r30	0.0137394387561623
1711	2017-03-17	FR	142	2	11	18	c18r29	0.026800339443313
1712	2017-03-17	FR	142	6	34	32	c32r52	0.0334325825825826
1713	2017-03-17	FR	144	2	7	17	c17r25	0.0187422192151556
1714	2017-03-17	FR	144	6	32	41	c41r50	0.00822525107604014
1715	2017-03-17	FR	145	2	4	10	c10r22	0.0297052002390915
1716	2017-03-17	FR	145	6	29	24	c24r47	0.0384661707126077
1717	2017-03-17	FR	146	6	36	22	c22r54	0.0578056716417911
1718	2017-03-17	FR	146	2	4	6	c6r22	0.029216162726773
1719	2017-03-17	FR	148	2	2	16	c16r20	0.00931121720292065
1720	2017-03-17	FR	148	6	25	22	c22r43	0.03908
1721	2017-03-17	FR	149	6	22	29	c29r40	0.0377824390243903
1722	2017-03-17	FR	149	2	10	2	c2r28	0.0366252401746725
1723	2017-03-17	FR	150	2	17	18	c18r35	0.025637385412515
1724	2017-03-17	FR	150	6	27	37	c37r45	0.0218425287356321
1725	2017-03-17	FR	151	2	12	11	c11r30	0.0197120889300602
1726	2017-03-17	FR	151	6	32	31	c31r50	0.0391974193548388
1727	2017-03-17	FR	152	2	12	21	c21r30	0.0138476385671003
1728	2017-03-17	FR	152	6	19	32	c32r37	0.0173095516569201
1729	2017-03-17	FR	153	6	23	38	c38r41	0.0118388581952118
1730	2017-03-17	FR	153	2	18	7	c7r36	0.0193934565540684
1731	2017-03-17	FR	154	6	35	32	c32r53	0.0145376971608833
1732	2017-03-17	FR	154	2	7	3	c3r25	0.0293840869565217
1733	2017-03-17	FR	155	2	9	13	c13r27	0.0273972885032538
1734	2017-03-17	FR	155	6	22	35	c35r40	0.016032667876588
1735	2017-03-17	FR	156	6	21	38	c38r39	0.0184274149034039
1736	2017-03-17	FR	156	2	8	5	c5r26	0.027827731092437
1737	2017-03-17	FR	157	2	3	16	c16r21	0.0168211194918619
1738	2017-03-17	FR	157	6	34	39	c39r52	0.0105873015873016
1739	2017-03-17	FR	159	2	17	19	c19r35	0.0252592983456931
1740	2017-03-17	FR	159	6	30	35	c35r48	0.0127307944307944
1741	2017-03-17	FR	160	2	4	18	c18r22	0.0197201423487545
1742	2017-03-17	FR	160	6	36	25	c25r54	0.0401544596012592
1743	2017-03-17	FR	161	2	16	20	c20r34	0.0290941099132264
1744	2017-03-17	FR	161	6	19	39	c39r37	0.0229718321917808
1745	2017-03-17	FR	162	6	28	28	c28r46	0.0282901992460959
1746	2017-03-17	FR	162	2	18	6	c6r36	0.0258840065502184
1747	2017-03-17	FR	163	6	33	22	c22r51	0.0589880551301685
1748	2017-03-17	FR	163	2	2	4	c4r20	0.0326704377104377
1749	2017-03-17	FR	164	6	24	26	c26r42	0.0278545948885264
1750	2017-03-17	FR	164	2	16	5	c5r34	0.0334443548387097
1751	2017-03-17	GB	166	6	28	35	c35r46	0.0175851923076923
1752	2017-03-17	GB	166	2	13	8	c8r31	0.0155081371545548
1753	2017-03-17	FR	167	2	16	10	c10r34	0.0242795892968264
1754	2017-03-17	FR	167	6	20	32	c32r38	0.0197597446236559
1755	2017-03-17	FR	168	6	24	29	c29r42	0.032338791423002
1756	2017-03-17	FR	168	2	18	8	c8r36	0.0220067359757418
1757	2017-03-17	FR	170	2	14	21	c21r32	0.0297529338842975
1758	2017-03-17	FR	170	6	24	41	c41r42	0.00646836240310077
1759	2017-03-17	FR	171	6	19	24	c24r37	0.0459987281399046
1760	2017-03-17	FR	171	2	13	2	c2r31	0.0261906116207951
1761	2017-03-17	FR	172	2	5	21	c21r23	0.0228106863596872
1762	2017-03-17	FR	172	6	24	36	c36r42	0.00989077989601388
1763	2017-03-17	FR	175	2	1	14	c14r19	0.0167278761061947
1764	2017-03-17	FR	175	6	25	28	c28r43	0.0179836290071584
1765	2017-03-17	FR	176	2	5	13	c13r23	0.028603328100471
1766	2017-03-17	FR	176	6	28	33	c33r46	0.0243661904761905
1767	2017-03-17	FR	177	2	10	19	c19r28	0.0275389427312775
1768	2017-03-17	FR	177	6	19	26	c26r37	0.0243049892703863
1769	2017-03-17	FR	179	2	13	15	c15r31	0.0119301039119804
1770	2017-03-17	FR	179	6	30	26	c26r48	0.0286513706140351
1771	2017-03-17	FR	180	2	9	12	c12r27	0.0323287305122494
1772	2017-03-17	FR	180	6	31	31	c31r49	0.037814696969697
1773	2017-03-17	FR	181	6	36	33	c33r54	0.0159351591027647
1774	2017-03-17	FR	181	2	4	9	c9r22	0.0291418610484074
1775	2017-03-17	FR	183	2	11	16	c16r29	0.0146284621270084
1776	2017-03-17	FR	183	6	20	37	c37r38	0.0184759065269944
1777	2017-03-17	FR	184	2	8	1	c1r26	0.0297348109310455
1778	2017-03-17	FR	184	6	33	35	c35r51	0.0210861348528015
1779	2017-03-17	FR	185	2	6	13	c13r24	0.0210888211382114
1780	2017-03-17	FR	185	6	31	30	c30r49	0.0410367751060821
1781	2017-03-17	FR	187	2	9	1	c1r27	0.0361839506172839
1782	2017-03-17	FR	187	6	24	24	c24r42	0.0394434231378764
1783	2017-03-17	FR	188	2	9	17	c17r27	0.0229100172711572
1784	2017-03-17	FR	188	6	23	39	c39r41	0.0170159677419355
1785	2017-03-17	FR	189	2	15	12	c12r33	0.0212190977443609
1786	2017-03-17	FR	189	6	29	38	c38r47	0.0231840650406504
1787	2017-03-17	FR	190	2	18	19	c19r36	0.0222720263463774
1788	2017-03-17	FR	190	6	21	30	c30r39	0.0266623776223776
1789	2017-03-17	FR	191	2	10	11	c11r28	0.0395620396600567
1790	2017-03-17	FR	191	6	22	32	c32r40	0.0282828631138976
1791	2017-03-17	CH	192	6	26	30	c30r44	0.0234542336548768
1792	2017-03-17	CH	192	2	4	8	c8r22	0.0295304737146159
1793	2017-03-17	FR	193	2	2	20	c20r20	0.0128984724612737
1794	2017-03-17	FR	193	6	31	25	c25r49	0.041588772845953
1795	2017-03-17	FR	194	6	29	32	c32r47	0.0270038904899136
1796	2017-03-17	FR	194	2	15	4	c4r33	0.0311104204753199
1797	2017-03-17	FR	195	6	25	36	c36r43	0.00750509554140127
1798	2017-03-17	FR	195	2	18	4	c4r36	0.0358592168099331
1799	2017-03-17	FR	196	2	3	12	c12r21	0.0187484919472914
1800	2017-03-17	FR	196	6	30	37	c37r48	0.0371822916666667
1801	2017-03-17	FR	197	2	2	10	c10r20	0.0196697881640888
1802	2017-03-17	FR	197	6	32	30	c30r50	0.0428303278688525
1803	2017-03-17	FR	198	6	33	40	c40r51	0.00528056265984655
1804	2017-03-17	FR	198	2	16	9	c9r34	0.0175604597032296
1805	2017-03-17	FR	200	2	1	12	c12r19	0.015775570897504
1806	2017-03-17	FR	200	6	32	36	c36r50	0.0208694495412844
1807	2017-03-17	GB	201	2	8	15	c15r26	0.0164057379389095
1808	2017-03-17	GB	201	6	21	31	c31r39	0.0269700653594772
1809	2017-03-17	FR	202	6	36	26	c26r54	0.0350276254526643
1810	2017-03-17	FR	202	2	9	7	c7r27	0.019932364549695
1811	2017-03-17	FR	205	2	6	18	c18r24	0.0239668699186992
1812	2017-03-17	FR	205	6	26	40	c40r44	0.00863619254433587
1813	2017-03-17	FR	206	6	33	31	c31r51	0.0289110367892977
1814	2017-03-17	FR	206	2	5	8	c8r23	0.0325443023255814
1815	2017-03-17	FR	208	2	13	20	c20r31	0.0234756553335064
1816	2017-03-17	FR	208	6	27	32	c32r45	0.0313494176372712
1817	2017-03-17	FR	209	2	6	12	c12r24	0.0274399414470933
1818	2017-03-17	FR	209	6	29	28	c28r47	0.0288601709831532
1819	2017-03-17	FR	210	2	17	16	c16r35	0.0197434224279528
1820	2017-03-17	FR	210	6	26	25	c25r44	0.0283182005494506
1821	2017-03-17	FR	211	6	22	31	c31r40	0.0327599397590362
1822	2017-03-17	FR	211	2	14	6	c6r32	0.0209275590551181
1823	2017-03-17	FR	212	6	27	38	c38r45	0.0192320197044335
1824	2017-03-17	FR	212	2	15	3	c3r33	0.0391088381330685
1825	2017-03-17	FR	213	6	26	32	c32r44	0.0270027603513174
1826	2017-03-17	FR	213	2	1	7	c7r19	0.0205101132686084
1827	2017-03-17	FR	214	2	8	16	c16r26	0.0192860642570281
1828	2017-03-17	FR	214	6	22	23	c23r40	0.0494508704061896
1829	2017-03-17	DE	215	2	10	14	c14r28	0.0193738726790451
1830	2017-03-17	DE	215	6	19	40	c40r37	0.0165386297376093
1831	2017-03-17	FR	216	6	26	29	c29r44	0.0221735807860262
1832	2017-03-17	FR	216	2	3	5	c5r21	0.0350130339539978
1833	2017-03-17	FR	218	2	11	20	c20r29	0.0221145725388601
1834	2017-03-17	FR	218	6	35	34	c34r53	0.0157294349540079
1835	2017-03-17	FR	219	6	36	40	c40r54	0.00760805604203153
1836	2017-03-17	FR	219	2	5	5	c5r23	0.0302709090909091
1837	2017-03-17	FR	220	2	4	17	c17r22	0.0275790229885058
1838	2017-03-17	FR	220	6	21	32	c32r39	0.0288140655105973
1839	2017-03-17	FR	223	6	27	23	c23r45	0.0460461038961039
1840	2017-03-17	FR	223	2	2	8	c8r20	0.0194726889303741
1841	2017-03-17	FR	224	2	6	16	c16r24	0.022463550036523
1842	2017-03-17	FR	224	6	28	26	c26r46	0.0376169974115617
1843	2017-03-17	FR	226	2	13	1	c1r31	0.0250460381412839
1844	2017-03-17	FR	226	6	20	31	c31r38	0.0283667070217918
1845	2017-03-17	FR	227	2	7	13	c13r25	0.018002479338843
1846	2017-03-17	FR	227	6	19	29	c29r37	0.0284896808510638
1847	2017-03-17	FR	228	2	10	16	c16r28	0.0192864935064935
1848	2017-03-17	FR	228	6	32	40	c40r50	0.0239632376395534
1849	2017-03-17	FR	229	2	13	16	c16r31	0.0140892486508925
1850	2017-03-17	FR	229	6	22	42	c42r40	0.0134181720430107
1851	2017-03-17	FR	230	2	7	19	c19r25	0.0170267947691487
1852	2017-03-17	FR	230	6	35	25	c25r53	0.0416162288930582
1853	2017-03-17	FR	231	2	18	17	c17r36	0.0167796325625594
1854	2017-03-17	FR	231	6	29	34	c34r47	0.0281667529107374
1855	2017-03-17	FR	236	2	18	21	c21r36	0.0160166822211853
1856	2017-03-17	FR	236	6	25	23	c23r43	0.0483104651162791
1857	2017-03-17	FR	237	2	15	14	c14r33	0.0196027199074074
1858	2017-03-17	FR	237	6	21	26	c26r39	0.038432777232581
1859	2017-03-17	FR	238	2	11	12	c12r29	0.0183902836451418
1860	2017-03-17	FR	238	6	19	33	c33r37	0.00870274420124141
1861	2017-03-17	FR	239	6	35	40	c40r53	0.00811482454494277
1862	2017-03-17	FR	239	2	9	8	c8r27	0.0233242627345845
1863	2017-03-17	AT/CZ	240	2	9	18	c18r27	0.0276340108401084
1864	2017-03-17	AT/CZ	240	6	21	33	c33r39	0.0211968810916179
1865	2017-03-17	FR	242	6	22	22	c22r40	0.0469038805970149
1866	2017-03-17	FR	242	2	7	2	c2r25	0.0213526337225088
1867	2017-03-17	FR	243	2	12	14	c14r30	0.0111412823075825
1868	2017-03-17	FR	243	6	24	35	c35r42	0.0108422398052343
1869	2017-03-17	FR	244	2	15	13	c13r33	0.028855388471178
1870	2017-03-17	FR	244	6	23	28	c28r41	0.0372868632707775
1871	2017-03-17	FR	245	6	28	29	c29r46	0.0256628970775095
1872	2017-03-17	FR	245	2	16	7	c7r34	0.0244305620608899
1873	2017-03-17	FR	248	2	15	11	c11r33	0.0181978672985782
1874	2017-03-17	FR	248	6	22	36	c36r40	0.0122234567901235
1875	2017-03-17	SE/DK	249	6	32	28	c28r50	0.0346405660377358
1876	2017-03-17	SE/DK	249	2	7	5	c5r25	0.0307311197916667
1877	2017-03-17	DE	251	6	28	37	c37r46	0.0481242489270386
1878	2017-03-17	DE	251	2	3	6	c6r21	0.0300521327014218
1879	2017-03-17	SE/DK	252	2	3	14	c14r21	0.0133870566272558
1880	2017-03-17	SE/DK	252	6	32	42	c42r50	-0.00112694350555288
1881	2017-03-17	DE	253	6	20	25	c25r38	0.0293779331306991
1882	2017-03-17	DE	253	2	15	5	c5r33	0.0291542118432027
1883	2017-03-17	GB	254	2	13	11	c11r31	0.0192708273894437
1884	2017-03-17	GB	254	6	23	23	c23r41	0.0468290060851927
1885	2017-03-17	SE/DK	256	2	11	1	c1r29	0.0274312311616045
1886	2017-03-17	SE/DK	256	6	34	28	c28r52	0.0374599043062201
1887	2017-03-17	GB	258	2	15	2	c2r33	0.0364439223697651
1888	2017-03-17	GB	258	6	25	40	c40r43	0.00730683168316832
1889	2017-03-17	SE/DK	259	2	6	21	c21r24	0.0184445939374291
1890	2017-03-17	SE/DK	259	6	28	42	c42r46	-0.00141968781470293
1891	2017-03-17	GB	260	2	16	15	c15r34	0.0188623511248346
1892	2017-03-17	GB	260	6	23	36	c36r41	0.0152903892944039
1893	2017-03-17	GB	262	2	15	20	c20r33	0.0264749845964264
1894	2017-03-17	GB	262	6	20	35	c35r38	0.00848111154294597
1895	2017-03-17	SE/DK	263	2	6	10	c10r24	0.0186442409923213
1896	2017-03-17	SE/DK	263	6	30	23	c23r48	0.0480109149277689
1897	2017-03-17	GB	266	2	14	18	c18r32	0.0278170893970894
1898	2017-03-17	GB	266	6	29	30	c30r47	0.0254893860561915
1899	2017-03-17	AT/CZ	267	6	20	36	c36r38	0.0163018318068277
1900	2017-03-17	AT/CZ	267	2	16	3	c3r34	0.0323466338259442
1901	2017-03-17	AT/CZ	269	2	11	15	c15r29	0.0144303152492669
1902	2017-03-17	AT/CZ	269	6	23	32	c32r41	0.0277192771084338
1903	2017-03-17	AT/CZ	270	2	13	18	c18r31	0.0261141353383459
1904	2017-03-17	AT/CZ	270	6	28	41	c41r46	0.00368552631578947
1905	2017-03-17	AT/CZ	271	2	10	10	c10r28	0.0294289526350901
1906	2017-03-17	AT/CZ	271	6	23	41	c41r41	0.00961146892655367
1907	2017-03-17	AT/CZ	272	2	8	18	c18r26	0.0197022857142857
1908	2017-03-17	AT/CZ	272	6	35	29	c29r53	0.0344458146487295
1909	2017-03-17	AT/CZ	273	2	18	12	c12r36	0.027312789415656
1910	2017-03-17	AT/CZ	273	6	22	34	c34r40	0.017886959818044
1911	2017-03-17	AT/CZ	274	6	24	23	c23r42	0.0445495601173021
1912	2017-03-17	AT/CZ	274	2	17	9	c9r35	0.0183299873471109
1913	2017-03-17	AT/CZ	275	6	28	32	c32r46	0.0284996845425868
1914	2017-03-17	AT/CZ	275	2	3	9	c9r21	0.0265523240716697
1915	2017-03-17	AT/CZ	276	2	4	14	c14r22	0.0184269126424308
1916	2017-03-17	AT/CZ	276	6	26	41	c41r44	0.0069754805638616
1917	2017-03-17	AT/CZ	277	2	3	17	c17r21	0.0183910532276331
1918	2017-03-17	AT/CZ	277	6	36	38	c38r54	0.0127656212303981
1919	2017-03-17	AT/CZ	278	6	36	23	c23r54	0.0589283125707814
1920	2017-03-17	AT/CZ	278	2	12	7	c7r30	0.0159132807469414
1921	2017-03-17	FR	279	2	14	13	c13r32	0.0218459059233449
1922	2017-03-17	FR	279	6	19	25	c25r37	0.0330132473622509
1923	2017-03-17	PL	284	2	13	13	c13r31	0.0151085080147965
1924	2017-03-17	PL	284	6	29	23	c23r47	0.0450308
1925	2017-03-17	PL	285	6	31	37	c37r49	0.0170592175777063
1926	2017-03-17	PL	285	2	7	4	c4r25	0.0295563498738436
1927	2017-03-17	PL	286	2	5	18	c18r23	0.023766186440678
1928	2017-03-17	PL	286	6	34	26	c26r52	0.0427140159045726
1929	2017-03-17	PL	287	2	7	18	c18r25	0.0272301526717558
1930	2017-03-17	PL	287	6	23	22	c22r41	0.0560349809885932
1931	2017-03-17	PL	288	2	1	17	c17r19	0.0166714613180516
1932	2017-03-17	PL	288	6	25	33	c33r43	0.0133631923244658
1933	2017-03-17	PL	289	2	6	20	c20r24	0.0242271622253389
1934	2017-03-17	PL	289	6	30	27	c27r48	0.0212095447870778
1935	2017-03-17	PL	290	6	28	25	c25r46	0.0325250843644545
1936	2017-03-17	PL	290	2	1	8	c8r19	0.0192715956119031
1937	2017-03-17	PL	291	6	27	33	c33r45	0.0238219607843137
1938	2017-03-17	PL	291	2	17	5	c5r35	0.0315358064516129
1939	2017-03-17	PL	292	2	17	21	c21r35	0.0197777620396601
1940	2017-03-17	PL	292	6	22	39	c39r40	0.0128511527377522
1941	2017-03-17	PL	293	2	16	21	c21r34	0.0302491349480969
1942	2017-03-17	PL	293	6	30	30	c30r48	0.0266861722187304
1943	2017-03-17	PL	294	6	21	42	c42r39	0.0128627149321267
1944	2017-03-17	PL	294	2	15	6	c6r33	0.0208736242884251
1945	2017-03-17	PL	295	2	6	14	c14r24	0.0164813479623825
1946	2017-03-17	PL	295	6	35	37	c37r53	0.00817880412371134
1947	2017-03-17	PL	296	2	2	15	c15r20	0.00895225912227858
1948	2017-03-17	PL	296	6	36	37	c37r54	0.00742989071038251
1949	2017-03-17	PL	297	6	20	40	c40r38	0.0105251401120897
1950	2017-03-17	PL	297	2	7	6	c6r25	0.0221775210084034
1951	2017-03-17	PL	298	2	2	1	c1r20	0.0181464739660623
1952	2017-03-17	PL	298	6	28	27	c27r46	0.0284962763571108
1953	2017-03-17	PL	299	6	24	37	c37r42	0.0141106606606606
1954	2017-03-17	PL	299	2	8	8	c8r26	0.0212976889214967
1955	2017-03-17	PL	300	6	23	30	c30r41	0.0280520080321285
1956	2017-03-17	PL	300	2	13	5	c5r31	0.02645524218271
1957	2017-03-17	PL	301	2	3	10	c10r21	0.0252525906735751
1958	2017-03-17	PL	301	6	33	25	c25r51	0.0506481632653061
1959	2017-03-17	PL	302	6	28	34	c34r46	0.0316731958762887
1960	2017-03-17	PL	302	2	17	7	c7r35	0.0174155757710229
1961	2017-03-17	FR	303	2	8	21	c21r26	0.0212072857875834
1962	2017-03-17	FR	303	6	36	24	c24r54	0.0479979302832244
1963	2017-03-17	PL	304	6	28	31	c31r46	0.0280142617449665
1964	2017-03-17	PL	304	2	13	4	c4r31	0.0258602076124568
1965	2017-03-17	PL	305	2	17	14	c14r35	0.0161136674259681
1966	2017-03-17	PL	305	6	28	30	c30r46	0.0267572629051621
1967	2017-03-17	PL	307	2	9	14	c14r27	0.0232596745027125
1968	2017-03-17	PL	307	6	35	27	c27r53	0.0316043180260453
1969	2017-03-17	PL	308	2	7	12	c12r25	0.0310310917030568
1970	2017-03-17	PL	308	6	31	26	c26r49	0.0346643620812545
1971	2017-03-17	PL	309	2	7	1	c1r25	0.0249286169534736
1972	2017-03-17	PL	309	6	36	30	c30r54	0.0298525664811379
1973	2017-03-17	PL	310	2	5	20	c20r23	0.023458197256695
1974	2017-03-17	PL	310	6	33	28	c28r51	0.039517358490566
1975	2017-03-17	DE	313	2	1	2	c2r19	0.0227190783410138
1976	2017-03-17	DE	313	6	27	39	c39r45	0.0293740740740741
1977	2017-03-17	SE/DK	314	6	25	32	c32r43	0.0207824242424242
1978	2017-03-17	SE/DK	314	2	14	5	c5r32	0.0269143842364532
1979	2017-03-17	SE/DK	316	2	1	16	c16r19	0.00859452698890353
1980	2017-03-17	SE/DK	316	6	33	34	c34r51	0.0177126302626094
1981	2017-03-17	SE/DK	317	2	12	2	c2r30	0.0245681290207291
1982	2017-03-17	SE/DK	317	6	33	32	c32r51	0.0335777777777778
1983	2017-03-17	SE/DK	320	2	12	16	c16r30	0.00990955589835188
1984	2017-03-17	SE/DK	320	6	21	29	c29r39	0.0321183035714286
1985	2017-03-17	GB	321	2	16	16	c16r34	0.0182057032382794
1986	2017-03-17	GB	321	6	20	24	c24r38	0.0409392649903288
1987	2017-03-17	GB	322	2	9	10	c10r27	0.030310251450677
1988	2017-03-17	GB	322	6	22	28	c28r40	0.0367502923976609
1989	2017-03-17	GB	324	2	17	12	c12r35	0.0212386230058774
1990	2017-03-17	GB	324	6	24	32	c32r42	0.0176123815540114
1991	2017-03-17	GB	326	2	11	11	c11r29	0.0249142691415313
1992	2017-03-17	GB	326	6	35	39	c39r53	0.00843383888612631
1993	2017-03-17	GB	327	2	2	21	c21r20	0.010516745081266
1994	2017-03-17	GB	327	6	35	35	c35r53	0.00980636290646327
1995	2017-03-17	GB	329	2	14	11	c11r32	0.0190710976282405
1996	2017-03-17	GB	329	6	24	34	c34r42	0.00988772816624544
1997	2017-03-17	GB	330	2	4	12	c12r22	0.0234176271186441
1998	2017-03-17	GB	330	6	34	40	c40r52	0.00821005361930295
1999	2017-03-17	GB	331	2	5	10	c10r23	0.0276615081598199
[truncated: 14,561 more rows]
