# Supplementary material for: A two-stage approach for the spatio-temporal analysis of high-throughput phenotyping data
Source: Sci Rep. 2022 Feb 24;12:3177. doi: 10.1038/s41598-022-06935-9 (PMC8873425; doi:10.1038/s41598-022-06935-9)
Supplement: Supplementary file 2 — Supplementary Information. [file 41598_2022_6935_MOESM2_ESM.zip › HTP_two_stage_approach/Functions_Pspline_Hierarchical_Curve_Data_Model.R]

##..........................................................
## R-functions required to fit, predict and plot the P-spline Hierarchical Curve Data Model 
## used in the second stage of the two-stage approach described in the paper
##
## "A two-stage approach for the spatio-temporal analysis of high-throughput phenotyping data"
##
## Authors: Diana M. Pérez-Valencia, María Xosé Rodríguez-Álvarez, Martin P. Boer, Lukas Kronenberg, 
##          Llorenç Cabrera-Bosquet, Andreas Hund, Emilie J. Millet and Fred A. van Eeuwijk
##
## Contact: Diana M. Pérez-Valencia - dperez@bcamath.org
##..........................................................

## To navigate more easily through the code when using RStudio, we recommend to collapse it: Alt+o (Cmd+Alt+o on the Mac)

# Function to FIT the P-spline Hierarchical Curve Data Model --------------
  # Input Arguments ---------------------------------------------------------
    # response:     a character string with the name of the variable that contains the response variable of interest. 
    # time:         a character string with the name of the variable that contains the timepoints at which the response is measured for each plant/plot/individual.
    # pop:          a character string with the name of the variable that contains the populations to which each genotype/variety belongs. This variable must be a factor in the data frame.
    # geno:         a character string with the name of the variable that contains the genotypes/varieties to which each plant/plot/individual belongs. This variable must be a factor in the data frame.
    # plant:        a character string with the name of the variable that contains the plants/plots/individuals. This variable must be a factor in the data frame.
    # weights:      a character string with the name of the variable that contains the weights to be used in the fitting process. By default, the weights are considered to be one. The default is NULL.
    # data:         a data frame containing all needed variables. The data must be complete. That is, all plants must be measured at all timepoints considered. If not, missing data should be included.
    # dif.var:      a list that controls the variances for intercepts/slopes and smooth effect for genotypes (separately for each population) and plants (separately for each genotype).  The default is FALSE.
    # smooth.pop:   a list specifying the P-Spline at the population level (nseg: number of segments; bdeg: degree of the B-spline basis; pord: penalty order).
    # smooth.geno:  a list specifying the P-Spline model at the genotype/variety level.
    # smooth.plant: a list specifying the P-Spline model at the plant/plot/individual belongs.
    # offset:       an optional numerical vector containing an a priori known component to be included in the linear predictor during fitting. The default is NULL.
    # family:       an object of class family specifying the distribution and link function.  The default is gaussian().
    # maxit:        an optional value that controls the maximum number of iterations of the algorithm.  The default is 200.
    # trace:        an optional value that controls the function trace.  The default is TRUE.
    # thr:          an optional value that controls the convergence threshold of the algorithm. The default is 1.e-03.

  # Output Arguments --------------------------------------------------------
    # y:               a list with the original response for plants in each genotype.                
    # time:            a numeric vector with the timepoint.        
    # l.geno:          a vector with the names of the genotypes/varieties.          
    # l.pop:           a vector with the names of the populations.                     
    # l.plant:         a vector with the names of the plants/plots/individuals.                   
    # n.plants_p_pop:  a numeric vector with the number of plants/plots/individuals per population.
    # n.geno_p_pop:    a numeric vector with the number of genotypes/varieties per population.    
    # n.plants_p_geno: a numeric vector with the number of plants/plots/individuals per genotype/variety.     
    # MM:              a list with the design matrices at plant, genotype and population levels.
    # ed:              a numeric vector with the estimated effective dimension (or effective degrees of freedom) for each random component of the model (intercept, slope and non-linear trend) at each level of the hierarchy (population, genotype and plant)         
    # tot_ed:          a numeric value with the sum of the effective dimensions for all components of the model.          
    # vc:              a numeric vector with the (REML) variance component estimates for each random component of the model (intercept, slope and non-linear trend) at each level of the hierarchy (population, genotype and plant)                       
    # phi:             a numeric value with the error variance estimate.       
    # coeff:           a numeric vector with the estimated fixed and random effect coefficients.           
    # eta_pop:         a list with the estimated population trajectories (eta_pop), and first (eta_pop_deriv1) and second (eta_pop_deriv2) order derivatives. Each element of the list is a numeric matrix where each column corresponds to one population.         
    # eta_geno:        a list with the estimated genotype/variety trajectories (eta_geno), and first (eta_geno_deriv1) and second (eta_geno_deriv2) order derivatives. Each element of the list is a list that corresponds to one population and is a matrix with as many columns as genotypes/varieties per population.
    # eta_geno_dev:    a list with the estimated genotype/variety deviations (eta_geno_dev), and first (eta_geno_dev_deriv1) and second (eta_geno_dev_deriv2) order derivatives. Each element of the list is a list that corresponds to one population and is a matrix with as many columns as genotypes/varieties per population.
    # eta_plant:       a list with the estimated plant/plot/individual trajectories (eta_plant), and first (eta_plant_deriv1) and second (eta_plant_deriv2) order derivatives. Each element of the list is a list that corresponds to one genotype/variety and is a matrix with as many columns as plants per genotype.
    # eta_plant_dev:   a list with the estimated plant/plot/individual deviations (eta_plant_dev), and first (eta_plant_dev_deriv1) and second (eta_plant_dev_deriv2) order derivatives. Each element of the list is a list that corresponds to one genotype/variety and is a matrix with as many columns as plants per genotype.
    # deviance:        the (REML) deviance at convergence.
    # convergence:     a logical value indicating whether the algorithm managed to converge before the given number of iterations.    
    # dim:             a numeric vector with the (model) dimension of each model component (fixed and/or random) at each level of the hierarchy (population, genotype, and plant). These values correspond to the number of parameters to be estimated.             
    # family:          an object of class family specifying the distribution and link function.         
    # time_proc:       the function trace (in seconds)
    # Vp:              the variance-covariance matrix for the coefficients.
    # smooth:          a list with the information about number of segments (nseg), degree of the B-spline basis (bdeg) and penalty order (pord) for the three levels of the hierarchy.

  # Function ----------------------------------------------------------------
    psHDM <- function(response, time, pop, geno, plant, data,
                      dif.var = list(geno = FALSE, plant = FALSE), 
                      smooth.pop   = list(nseg = 10, bdeg = 3, pord = 2), 
                      smooth.geno  = list(nseg = 10, bdeg = 3, pord = 2), 
                      smooth.plant = list(nseg = 10, bdeg = 3, pord = 2), 
                      offset = NULL, weights = NULL,
                      family = gaussian(), maxit = 200, trace = TRUE, thr = 1e-03) {
      
      # Order the data
      data <- data[order(data[,pop], data[,geno], data[,plant], data[,time]),]
      
      # Normalize time
      raw.time    <- sort(unique(data[,time]))
      data[,time] <- data[,time] - min(data[,time]) + 1
      
      # Defining trace, offset and weights
      if(trace) {
        start <- proc.time()[3]
      }
      
      if(is.null(offset)) {
        data$offset <- rep(0, length(data[,response]))
      }
      
      if(is.null(weights)) {
        weights <- rep(1, length(data[,response]))
      } else{
        weights <- (data[,weights])^2
      }
      
      # Define factors
      data[,pop] <- as.factor(data[,pop])
      data[,geno] <- as.factor(data[,geno])
      data[,plant] <- as.factor(data[,plant])
      
      # Elements and number of elements by level of the hierarchy
      l.pop           <- unique(data[,pop])
      l.geno          <- unique(data[,geno])
      l.plant         <- unique(data[,plant])
      n.pop           <- length(l.pop)
      n.plants_p_pop  <- apply(table(data[,pop], data[,plant]), 1, function(x) {sum(x!=0)})
      n.geno_p_pop    <- apply(table(data[,pop], data[,geno]), 1, function(x) {sum(x!=0)})
      n.geno          <- length(l.geno)
      n.plants_p_geno <- apply(table(data[,geno], data[,plant]), 1, function(x) {sum(x!=0)})[l.geno]
      n.tot           <- sum(n.plants_p_geno)
      
      # Time interval
      x <- sort(unique(data[,time]))
      
      # Construct matrices: data in an array
      # Design matrices for the population curves
      MM.pop <- MM.basis(x, min(x), max(x), smooth.pop$nseg, smooth.pop$bdeg, smooth.pop$pord)
      X.pop  <- MM.pop$X
      Z.pop  <- MM.pop$Z
      
      # Design matrices for the genotype curves
      MM.geno <- MM.basis(x, min(x), max(x), smooth.geno$nseg, smooth.geno$bdeg, smooth.geno$pord)
      X.geno  <- MM.geno$X
      Z.geno <- MM.geno$Z
      
      # Design matrices for the individual curves
      MM.ind <- MM.basis(x, min(x), max(x), smooth.plant$nseg, smooth.plant$bdeg, smooth.plant$pord)
      X.ind  <- MM.ind$X
      Z.ind <- MM.ind$Z
      
      # Response, offset and weights
      y         <- data[,response]
      offset.f  <- data$offset
      weights.f <- weights
      
      # In case we have NAs
      nas            <- is.na(y)
      y[nas]         <- 0
      weights.f[nas] <- 0
      
      # Matrices assigning plants to populations and genotypes
      # Matrix to assign plants to populations
      ind.ind.pop <- rep(1:n.pop, n.plants_p_pop)
      if(n.pop == 1) {
        C.pop <- matrix(rep(1, n.tot), ncol = 1)
      } else {
        xxt <- data.frame(ind.pop = as.factor(ind.ind.pop))
        mft <- model.frame(~ ind.pop - 1, xxt, drop.unused.levels = TRUE)
        mtt <- terms(mft)    
        f.termst <- attr(mtt, "term.labels")[attr(mtt,"dataClasses") == "factor"]
        C.pop <- model.matrix(mtt, data = mft, contrasts.arg = lapply(mft[,f.termst, drop = FALSE], contrasts, contrasts=FALSE))
        attr(mtt, "xlev") <- .getXlevels(mtt, mft)
        attr(mtt, "contrast") <- attr(C.pop,"contrast")
      }
      
      # Matrix to assign plants to genotypes
      ind.ind.geno <- rep(1:n.geno, n.plants_p_geno)
      if(n.geno == 1) {
        C.geno <- matrix(rep(1, n.tot), ncol = 1)
      } else {
        xxg <- data.frame(ind.pop = as.factor(ind.ind.geno))
        mfg <- model.frame(~ ind.pop - 1, xxg, drop.unused.levels = TRUE)
        mtg <- terms(mfg)    
        f.termsg <- attr(mtg, "term.labels")[attr(mtg,"dataClasses") == "factor"]
        C.geno <- model.matrix(mtg, data = mfg, contrasts.arg = lapply(mfg[,f.termsg, drop = FALSE], contrasts, contrasts=FALSE))
        attr(mtg, "xlev") <- .getXlevels(mtg, mfg)
        attr(mtg, "contrast") <- attr(C.geno,"contrast")
      }
      
      # GLAM matrices
      GLAM = TRUE
      X <- list(X1 = Matrix(C.pop), X2 = Matrix(X.pop)) # Parametric population effect
      Z <- list(Z1 = list(Z11 = Matrix(C.pop), Z12 = Matrix(Z.pop)),
                Z2 = list(Z21 = Matrix(C.geno), Z22 = Matrix(X.geno)), 	 	# Random intercept and slope
                Z3 = list(Z31 = Matrix(C.geno), Z32 = Matrix(Z.geno)),	 	# Genotype specific curves
                Z4 = list(Z41 = Matrix(diag(n.tot)), Z42 = Matrix(X.ind)), 	# Random intercept and slopes (individual)
                Z5 = list(Z51 = Matrix(diag(n.tot)), Z52 = Matrix(Z.ind))) 	# Genotype specific curves (individual)
      
      # Number of parameters: fixed and random (for each component)
      np        <- c(ncol(X.pop)*n.pop, ncol(Z.pop)*n.pop, ncol(X.geno)*n.geno, ncol(Z.geno)*n.geno, ncol(X.ind)*n.tot, ncol(Z.ind)*n.tot)
      names(np) <- c("pop.fixed","pop.random","geno.x.random","geno.z.random","ind.x.random", "ind.z.random")
      np.comp   <- c(np[1]+np[2], np[3]+np[4], np[5]+np[6])
      names(np.comp) <- c("pop", "geno", "plant")
      np.e      <- cumsum(np.comp)
      np.s      <- np.e - np.comp + 1
      
      # Construct precision matrix
      # Smooth main effect: one per population
      g <- lapply(1:n.pop, function(x) MM.pop$d)
      
      if(isTRUE(dif.var$geno)){
        # Random intercepts and slopes (genotype)
        for (i in 1:n.pop) {
          g[[n.pop+i]] <- lapply(1:smooth.geno$pord, function(j) rep(sapply(1:smooth.geno$pord, function(k) ifelse(k==j,1,0)), n.geno_p_pop[i]))
        }	
        # Smooth effects (genotype)
        for (i in 1:n.pop) {
          g[[n.pop*2+i]] <- rep(MM.geno$d, n.geno_p_pop[i])
        }
        if (isTRUE(dif.var$plant)){
          # Random intercepts and slopes (individual)
          for (i in 1:n.geno) {
            g[[n.pop*3+i]] <- lapply(1:smooth.plant$pord, function(j) rep(sapply(1:smooth.plant$pord, function(k) ifelse(k==j,1,0)), n.plants_p_geno[i]))
          }	
          # Smooth effects (individual)
          for (i in 1:n.geno) {
            g[[n.pop*3 + n.geno + i]] <- rep(MM.ind$d, n.plants_p_geno[i])
          }
        } else{
          # Random intercepts and slopes (individual)
          g[[n.pop*3 + 1]] <- lapply(1:smooth.plant$pord, function(j) rep(sapply(1:smooth.plant$pord, function(k) ifelse(k==j,1,0)), n.tot))
          # Smooth effects (individual)
          g[[n.pop*3 + 2]] <- list(rep(MM.ind$d, n.tot)) 
        }
      } else if (isFALSE(dif.var$geno)){
        # Random intercepts and slopes (genotype)
        g[[n.pop + 1]] <- lapply(1:smooth.geno$pord, function(j) rep(sapply(1:smooth.geno$pord, function(k) ifelse(k==j,1,0)), n.geno))
        # Smooth effects (genotype)
        g[[n.pop + 2]] <- list(rep(MM.geno$d, n.geno))
        if(isTRUE(dif.var$plant)){
          # Random intercepts and slopes (individual)
          for (i in 1:n.geno) {
            g[[n.pop + 2 + i]] <- lapply(1:smooth.plant$pord, function(j) rep(sapply(1:smooth.plant$pord, function(k) ifelse(k==j,1,0)), n.plants_p_geno[i]))
          }	
          # Smooth effects (individual)
          for (i in 1:n.geno) {
            g[[n.pop + 2 + n.geno + i]] <- rep(MM.ind$d, n.plants_p_geno[i])
          }
        } else{
          # Random intercepts and slopes (individual)
          g[[n.pop + 3]] <- lapply(1:smooth.plant$pord, function(j) rep(sapply(1:smooth.plant$pord, function(k) ifelse(k==j,1,0)), n.tot))
          # Smooth effects (individual)
          g[[n.pop + 4]] <- list(rep(MM.ind$d, n.tot))
        }
      }
      
      # Construct the components of the precision matrix (as needed by the algorithm)
      g <- construct.capital.lambda(g)
      
      # Initialise the parameters
      la = c(1,rep(1, l = length(g)))
      devold = 1e10
      
      mustart <- etastart <- NULL
      nobs    <- length(y)
      eval(family$initialize)
      mu      <- mustart
      eta     <- family$linkfun(mustart)
      
      # Iteration process to estimate coefficients and variance components
      for (iter in 1:maxit) {
        deriv <- family$mu.eta(eta)
        z     <- (eta - offset.f) + (y - mu)/deriv
        w     <- as.vector(deriv^2/family$variance(mu))
        w     <- w*weights.f
        mat   <- construct.matrices(X, Z, z, w, GLAM)
        V     <- construct.block(mat$XtX., mat$XtZ., mat$ZtX., mat$ZtZ.) # Does not change from iteration to iteration
        # V is an object of class Matrix, transform it to spam
        V     <- as.spam.dgCMatrix(V)
        
        # First iteration (cholesky decomposition)
        Ginv  <- vector(l = length(g[[1]]))
        for (i in 1:length(g)) {
          Ginv <- Ginv + g[[i]]
        }
        G      <- 1/Ginv
        D      <- bdiag.spam(diag.spam(rep(0L, np[1]), nrow = np[1], ncol = np[1]), diag.spam(Ginv))
        cholHn <- chol(V + D) # The sparsness structure does not change (Ginv is diagonal)
        for (it in 1:maxit) {
          Ginv <- vector(l = length(g[[1]]))
          for (i in 1:length(g)) {
            Ginv <- Ginv + (1/la[i+1])*g[[i]]
          }
          G  <- 1/Ginv
          D  <- bdiag.spam(diag.spam(rep(0L, np[1]), nrow = np[1], ncol = np[1]), diag.spam(Ginv))
          Hn <- (1/la[1])*V + D
          cholHn     <- update(cholHn, Hn)
          b          <- backsolve(cholHn, forwardsolve(cholHn, (1/la[1])*mat$u))
          cholHn.inv <- forwardsolve.spam(cholHn, diag.spam(rep(1L, nrow(cholHn))))
          Hninv.diag <- colSums(cholHn.inv*cholHn.inv)
          aux        <- G - Hninv.diag[-(1:np[1])]
          
          # Fixed and random coefficients
          b.fixed  <- b[1:np[1]]
          b.random <- b[-(1:np[1])]
          
          # Variance components as in SOP
          ssv <- ed <- tau <- vector(mode="list", length=length(g))					
          for (i in 1:length(g)) {
            ed[[i]]  <- (1/la[i+1])*sum(aux*g[[i]])
            ed[[i]]  <- ifelse(ed[[i]] <= 1e-10, 1e-10, ed[[i]])
            ssv[[i]] <- sum(b.random^2*g[[i]])
            tau[[i]] <- ssv[[i]]/ed[[i]]
            tau[[i]] <- ifelse(tau[[i]] <= 1e-10, 1e-10, tau[[i]])
          }
          ssr <- mat$yty. - t(c(b.fixed, b.random)) %*% (2*mat$u - V %*% b)
          dev <- deviance_spam(cholHn, diag.spam(G), w[w != 0], la[1], ssr, sum(b.random^2*Ginv))[1]
          
          if(family$family == "gaussian" | family$family == "quasipoisson") {
            phi <- as.numeric((ssr/(length(z[w != 0]) - sum(unlist(ed)) - np[1])))
          } else {
            phi <- 1
          }
          # New variance components and convergence check
          lanew <- c(phi, unlist(tau))
          dla   <- abs(devold - dev)		
          if(trace) {
            cat(sprintf("%1$3d %2$12.6f", it, dev), sep = "")
            cat(sprintf("%12.3f", unlist(ed)), sep = "")
            cat('\n')
          }
          if (dla < thr) break
          la     <- lanew
          devold <- dev
        }
        eta.old <- eta
        eta     <- Xtheta(X, b.fixed) + Ztheta(Z, b.random, np[-1]) + offset.f
        mu      <- family$linkinv(eta)
        
        # Convergence criterion: linear predictor
        tol <- sum((eta - eta.old)^2)/sum(eta^2)
        if (tol < 1e-6 | family$family == "gaussian") break		
        
      }
      if (trace) {
        end <- proc.time()[3]
        cat("All process", end - start, "seconds\n")
      }
      coeff <- c(b.fixed, b.random)
      
      # Create the objects to be returned
      
      # Growth curves and deviations at population, genotype and plant level
      
      # Calculate the estimated population functions
      # First the model matrices
      if(n.pop == 1) {
        mm.ind.pop <- matrix(1, ncol = 1, nrow = 1)	
      } else {
        mfpt       <- model.frame(mtt, data.frame(ind.pop = as.factor(1:n.pop)), xlev = attr(mtt, "xlev"))
        mm.ind.pop <- model.matrix(mtt, data = mfpt, contrasts.arg = attr(mtt, "contrast"))
      }
      dm.pop <- cbind(mm.ind.pop%x%X.pop, mm.ind.pop%x%Z.pop)
      
      # The first coefficients are for the populations. Matrix with as many columns as populations
      # Population-specific growth curves
      eta_pop           <- matrix(dm.pop%*%coeff[1:ncol(dm.pop)], ncol = n.pop)
      colnames(eta_pop) <- l.pop
      
      # Calculate the estimated genotype functions
      # First the model matrices
      if(n.geno == 1) {
        mm.ind.geno <- matrix(1, ncol = 1, nrow = 1)	
      } else {
        mfpg        <- model.frame(mtg, data.frame(ind.pop = as.factor(1:n.geno)), xlev = attr(mtg, "xlev"))
        mm.ind.geno <- model.matrix(mtg, data = mfpg, contrasts.arg = attr(mtg, "contrast"))
      }
      
      # Genotype-specific deviations
      ind.geno.pop <- rep(1:n.pop, n.geno_p_pop)
      dm.geno      <- cbind(kronecker(Matrix(mm.ind.geno), X.geno), kronecker(Matrix(mm.ind.geno), Z.geno))
      aux          <- matrix(dm.geno%*%coeff[(sum(np[1:2]) + 1):(sum(np[1:2]) + ncol(dm.geno))], ncol = n.geno)
      # List, with as many elements as populations. Each element of the list is a matrix, with as many columns as genotypes per population.
      eta_geno_dev <- lapply(split(aux, rep(ind.geno.pop, each = nrow(aux))), function(x, nobs) matrix(x, nrow = nobs), nobs = length(x))
      names(eta_geno_dev) <- l.pop
      
      # Genotype-specific growth curves
      if(n.pop == 1) {
        mm.ind.pop <- matrix(1, ncol = 1, nrow = n.geno)	
      } else {
        mfpt       <- model.frame(mtt, data.frame(ind.pop = rep(as.factor(1:n.pop), n.geno_p_pop)), xlev = attr(mtt, "xlev"))
        mm.ind.pop <- model.matrix(mtt, data = mfpt, contrasts.arg = attr(mtt, "contrast"))
      }
      dm.pop.geno     <- cbind(mm.ind.pop%x%X.pop, mm.ind.pop%x%Z.pop)
      dm.geno         <- cbind(dm.pop.geno, kronecker(Matrix(mm.ind.geno), Matrix(X.geno)), kronecker(Matrix(mm.ind.geno), Matrix(Z.geno)))
      aux             <- matrix(dm.geno%*%coeff[1:ncol(dm.geno)], ncol = n.geno)
      # List, with as many elements as populations. Each element of the list is a matrix, with as many columns as genotypes per threatment
      eta_geno        <- lapply(split(aux, rep(ind.geno.pop, each = nrow(aux))), function(x, nobs) matrix(x, nrow = nobs), nobs = length(x))
      names(eta_geno) <- l.pop
      
      # Give the name of the genotypes
      e <- cumsum(n.geno_p_pop)
      s <- e - n.geno_p_pop + 1
      for(i in 1:n.pop) {
        colnames(eta_geno[[i]])     <- l.geno[s[i]:e[i]]
        colnames(eta_geno_dev[[i]]) <- l.geno[s[i]:e[i]]
      }
      
      # Calculate the estimated plant functions
      # Agregated at the genotype level (list, with as many elements as genotypes. Each element of the list is a matrix, with as many columns as plants per genotype)
      # Plant-specific deviations
      aux            <- matrix(eta, ncol = n.tot)
      eta_ind        <- lapply(split(aux, rep(ind.ind.geno, each = nrow(aux))), function(x, nobs) matrix(x, nrow = nobs), nobs = length(x))
      names(eta_ind) <- l.geno
      
      # Plant raw data
      aux            <- matrix(data[,response], ncol = n.tot) 
      obs_ind        <- lapply(split(aux, rep(ind.ind.geno, each = nrow(aux))), function(x, nobs) matrix(x, nrow = nobs), nobs = length(x))
      names(obs_ind) <- l.geno
      
      # Plant-specific growth curves
      MM           <- cbind(kronecker(Matrix(diag(n.tot)), X.ind), kronecker(Matrix(diag(n.tot)), Z.ind))
      aux          <- matrix(MM%*%coeff[(sum(np[1:4]) + 1):(sum(np[1:4]) + ncol(MM))], ncol = n.tot)
      eta_ind_dev  <- lapply(split(aux, rep(ind.ind.geno, each = nrow(aux))), function(x, nobs) matrix(x, nrow = nobs), nobs = length(x))
      names(eta_ind_dev) <- l.geno
      
      # Obtain 1st and 2nd order derivatives: at population, genotype and plant level
      
      # Needed:
      # knots 	  knots used in the fit
      # x 		    covariate values where to obtain the derivative
      # bdeg      order of the B-spline basis (used in the fit)
      # deriv     desired derivative
      # theta     estimated coefficients for the fit (for the B-spline model, not for the reformulation). f(x) = B*theta -> theta = U.X*b.fixed + U.Z*b.random
      
      # Functions at popopulation level
      # Transformation matrix, theta and B
      if(n.pop == 1) {
        mm.ind.pop <- matrix(1, ncol = 1, nrow = 1)
      } else {
        mfpt       <- model.frame(mtt, data.frame(ind.pop = as.factor(1:n.pop)), xlev = attr(mtt, "xlev"))
        mm.ind.pop <- model.matrix(mtt, data = mfpt, contrasts.arg = attr(mtt, "contrast"))
      }
      T_pop     <- cbind(kronecker(Matrix(mm.ind.pop), MM.pop$U.X), kronecker(Matrix(mm.ind.pop), MM.pop$U.Z))
      theta_pop <- T_pop%*%coeff[np.s[1]:np.e[1]]
      
      # First derivative
      B_pop_deriv1 <- kronecker(Matrix(diag(n.pop)), spline.bbase(knots = MM.pop$knots, X. = x, BDEG. = smooth.pop$bdeg, deriv = 1))
      f_pop_deriv1 <- matrix(B_pop_deriv1%*%theta_pop, ncol = n.pop)
      colnames(f_pop_deriv1) <- l.pop
      
      # Second derivative
      B_pop_deriv2 <- kronecker(Matrix(diag(n.pop)), spline.bbase(knots = MM.pop$knots, X. = x, BDEG. = smooth.pop$bdeg, deriv = 2))
      f_pop_deriv2 <- matrix(B_pop_deriv2%*%theta_pop, ncol = n.pop)
      colnames(f_pop_deriv2) <- l.pop
      
      # Functions at genotype level
      # Genotype-specific deviations
      if(n.geno == 1) {
        mm.ind.geno <- matrix(1, ncol = 1, nrow = 1)
      } else {
        mfpg        <- model.frame(mtg, data.frame(ind.pop = as.factor(1:n.geno)), xlev = attr(mtg, "xlev"))
        mm.ind.geno <- model.matrix(mtg, data = mfpg, contrasts.arg = attr(mtg, "contrast"))
      }
      T_geno_dev     <- cbind(kronecker(Matrix(diag(n.geno)), MM.geno$U.X), kronecker(Matrix(diag(n.geno)), MM.geno$U.Z))
      theta_geno_dev <- T_geno_dev%*%coeff[np.s[2]:np.e[2]]
      
      # First derivative
      B_geno_dev_deriv1 <- kronecker(Matrix(diag(n.geno)), spline.bbase(knots = MM.geno$knots, X. = x, BDEG. = smooth.geno$bdeg, deriv = 1))
      f_geno_dev_deriv1 <- matrix(B_geno_dev_deriv1%*%theta_geno_dev, ncol = n.geno)
      f_geno_dev_deriv1 <- lapply(split(f_geno_dev_deriv1, rep(ind.geno.pop, each = nrow(f_geno_dev_deriv1))), function(x, nobs) matrix(x, nrow = nobs), nobs = length(x))
      names(f_geno_dev_deriv1) <- l.pop
      
      # Second derivative
      B_geno_dev_deriv2 <- kronecker(Matrix(diag(n.geno)), spline.bbase(knots = MM.geno$knots, X. = x, BDEG. = smooth.geno$bdeg, deriv = 2))
      f_geno_dev_deriv2 <- matrix(B_geno_dev_deriv2%*%theta_geno_dev, ncol = n.geno)
      f_geno_dev_deriv2 <- lapply(split(f_geno_dev_deriv2, rep(ind.geno.pop, each = nrow(f_geno_dev_deriv2))), function(x, nobs) matrix(x, nrow = nobs), nobs = length(x))
      names(f_geno_dev_deriv2) <- l.pop
      
      # Genotype-specific growth curves
      if(n.pop == 1) {
        mm.ind.pop <- matrix(1, ncol = 1, nrow = n.geno)
      } else {
        ind.pop    <- rep(as.factor(1:n.pop), n.geno_p_pop)
        mm.ind.pop <- model.matrix(~ 0 + ind.pop) # The contrast matrix changes here!!!!!!
      }
      T_geno     <- bdiag(T_pop, T_geno_dev)
      theta_geno <- T_geno%*%coeff[np.s[1]:np.e[2]]
      
      # First derivative
      B_geno_deriv1 <- cbind(kronecker(Matrix(mm.ind.pop), spline.bbase(knots = MM.pop$knots, X. = x, BDEG. = smooth.pop$bdeg, deriv = 1)), B_geno_dev_deriv1)
      f_geno_deriv1 <- matrix(B_geno_deriv1%*%theta_geno, ncol = n.geno)
      f_geno_deriv1 <- lapply(split(f_geno_deriv1, rep(ind.geno.pop, each = nrow(f_geno_deriv1))), function(x, nobs) matrix(x, nrow = nobs), nobs = length(x))
      names(f_geno_deriv1) <- l.pop
      
      # Second derivative
      B_geno_deriv2 <- cbind(kronecker(Matrix(mm.ind.pop), spline.bbase(knots = MM.pop$knots, X. = x, BDEG. = smooth.pop$bdeg, deriv = 2)), B_geno_dev_deriv2)
      f_geno_deriv2 <- matrix(B_geno_deriv2%*%theta_geno, ncol = n.geno)
      f_geno_deriv2 <- lapply(split(f_geno_deriv2, rep(ind.geno.pop, each = nrow(f_geno_deriv2))), function(x, nobs) matrix(x, nrow = nobs), nobs = length(x))
      names(f_geno_deriv2) <- l.pop
      
      # Give the name of the genotypes
      e <- cumsum(n.geno_p_pop)
      s <- e - n.geno_p_pop + 1
      for(i in 1:n.pop) {
        colnames(f_geno_dev_deriv1[[i]]) <- l.geno[s[i]:e[i]]
        colnames(f_geno_dev_deriv2[[i]]) <- l.geno[s[i]:e[i]]
        colnames(f_geno_deriv1[[i]])     <- l.geno[s[i]:e[i]]
        colnames(f_geno_deriv2[[i]])     <- l.geno[s[i]:e[i]]
      }
      
      # Functions at plant level
      # Plant-specific deviations
      # Transformation matrix, theta and B
      T_plant_dev     <- cbind(kronecker(Matrix(diag(n.tot)), Matrix(MM.ind$U.X)), kronecker(Matrix(diag(n.tot)), Matrix(MM.ind$U.Z)))
      theta_plant_dev <- Matrix(T_plant_dev%*%coeff[np.s[3]:np.e[3]])
      
      # First derivative
      B_plant_dev_deriv1 <- kronecker(Matrix(diag(n.tot)), spline.bbase(knots = MM.ind$knots, X. = x, BDEG. = smooth.plant$bdeg, deriv = 1))
      f_plant_dev_deriv1 <- matrix(B_plant_dev_deriv1%*%theta_plant_dev, ncol = n.tot)
      f_plant_dev_deriv1 <- lapply(split(f_plant_dev_deriv1, rep(ind.ind.geno, each = nrow(f_plant_dev_deriv1))), function(x, nobs) matrix(x, nrow = nobs), nobs = length(x))
      names(f_plant_dev_deriv1) <- l.geno
      
      # Second derivative
      B_plant_dev_deriv2 <- kronecker(Matrix(diag(n.tot)), spline.bbase(knots = MM.ind$knots, X. = x, BDEG. = smooth.plant$bdeg, deriv = 2))
      f_plant_dev_deriv2 <- matrix(B_plant_dev_deriv2%*%theta_plant_dev, ncol = n.tot)
      f_plant_dev_deriv2 <- lapply(split(f_plant_dev_deriv2, rep(ind.ind.geno, each = nrow(f_plant_dev_deriv2))), function(x, nobs) matrix(x, nrow = nobs), nobs = length(x))
      names(f_plant_dev_deriv2) <- l.geno
      
      # Plant-specific growth curves
      if(n.pop == 1) {
        mm.ind.pop <- matrix(1, ncol = 1, nrow = n.plants_p_pop)
      } else {
        ind.pop    <- rep(as.factor(1:n.pop), n.plants_p_pop)
        mm.ind.pop <- model.matrix(~ 0 + ind.pop) # The contrast matrix changes here!!!!!!
      }
      if(n.geno == 1) {
        mm.ind.geno <- matrix(1, ncol = 1, nrow = n.geno)
      } else {
        ind.geno    <- rep(as.factor(1:n.geno), n.plants_p_geno)
        mm.ind.geno <- model.matrix(~ 0 + ind.geno) # The contrast matrix changes here!!!!!!
      }
      T_plant     <- bdiag(T_pop, T_geno_dev, T_plant_dev)
      theta_plant <- T_plant%*%coeff[np.s[1]:np.e[3]]
      
      # First derivative
      B_plant_deriv1  <- cbind(kronecker(Matrix(mm.ind.pop), spline.bbase(knots = MM.pop$knots, X. = x, BDEG. = smooth.pop$bdeg, deriv = 1)),
                               kronecker(Matrix(mm.ind.geno), spline.bbase(knots = MM.geno$knots, X. = x, BDEG. = smooth.pop$bdeg, deriv = 1)),
                               B_plant_dev_deriv1)
      f_plant_deriv1  <- matrix(B_plant_deriv1%*%theta_plant, ncol = n.tot)
      f_plant_deriv1  <- lapply(split(f_plant_deriv1, rep(ind.ind.geno, each = nrow(f_plant_deriv1))), function(x, nobs) matrix(x, nrow = nobs), nobs = length(x))
      names(f_plant_deriv1) <- l.geno
      
      # Second derivative
      B_plant_deriv2 <- cbind(kronecker(Matrix(mm.ind.pop), spline.bbase(knots = MM.pop$knots, X. = x, BDEG. = smooth.pop$bdeg, deriv = 2)),
                              kronecker(Matrix(mm.ind.geno), spline.bbase(knots = MM.geno$knots, X. = x, BDEG. = smooth.pop$bdeg, deriv = 2)),
                              B_plant_dev_deriv2)
      f_plant_deriv2 <- matrix(B_plant_deriv2%*%theta_plant, ncol = n.tot)
      f_plant_deriv2 <- lapply(split(f_plant_deriv2, rep(ind.ind.geno, each = nrow(f_plant_deriv2))), function(x, nobs) matrix(x, nrow = nobs), nobs = length(x))
      names(f_plant_deriv2) <- l.geno
      
      # Object to be returned 
      res                 <- list()
      res$y               <- obs_ind
      res$time            <- raw.time
      res$l.geno          <- l.geno
      res$l.pop           <- l.pop
      res$l.plant         <- l.plant
      res$n.plants_p_pop  <- n.plants_p_pop
      res$n.geno_p_pop    <- n.geno_p_pop 
      res$n.plants_p_geno <- n.plants_p_geno
      res$MM              <- list(MM.pop = MM.pop, MM.geno = MM.geno, MM.ind = MM.ind)
      res$ed              <- unlist(ed)
      res$tot_ed          <- sum(unlist(ed))
      res$vc              <- unlist(tau)
      res$phi             <- phi
      res$coeff           <- coeff
      res$eta_pop         <- list(eta_pop = eta_pop, eta_pop_deriv1 = f_pop_deriv1, eta_pop_deriv2 = f_pop_deriv2) 
      res$eta_geno        <- list(eta_geno = eta_geno, eta_geno_deriv1 = f_geno_deriv1, eta_geno_deriv2 = f_geno_deriv2)
      res$eta_geno_dev    <- list(eta_geno_dev = eta_geno_dev, eta_geno_dev_deriv1 = f_geno_dev_deriv1, eta_geno_dev_deriv2 = f_geno_dev_deriv2) 
      res$eta_plant       <- list(eta_plant = eta_ind, eta_plant_deriv1 = f_plant_deriv1, eta_plant_deriv2 = f_plant_deriv2)
      res$eta_plant_dev   <- list(eta_plant_dev = eta_ind_dev, eta_plant_dev_deriv1 = f_plant_dev_deriv1, eta_plant_dev_deriv2 = f_plant_dev_deriv2)
      res$deviance        <- dev
      res$convergence     <- ifelse(it < maxit, TRUE, FALSE)
      res$dim             <- np
      res$family          <- family
      res$time.proc       <- end - start
      res$Vp              <- chol2inv(cholHn) #Hinv
      res$smooth          <- list(smooth.pop = smooth.pop, smooth.geno = smooth.geno, smooth.plant = smooth.plant)
      class(res)          <- "psHDM"
      res
}
# Function to PREDICT the P-spline Hierarchical Curve Data Model ----------
  # Input Arguments ---------------------------------------------------------
    # object:     a model object of class "psHDM" as obtained using function psHDM(). 
    # newtimes:   a numeric vector with timepints at which predictions are required
    # pred:       a list that controls the hierarchical levels at which predictions are required (Population, genotypes and plants).  The default is TRUE.
    # se:         a list that controls the hierarchical levels at which standard errors are required (Population, genotypes and plants).  The default is TRUE except at the plant level.

  # Output Arguments --------------------------------------------------------
    # newtimes:        a numeric vector with the timepoint at which predictions and standard errors have been obtained. 
    # raw.time:        a numeric vector with the original timepoints.        
    # y:               a list with the original response for plants in each genotype.                
    # l.geno:          a vector with the names of the genotypes/varieties.          
    # l.pop:           a vector with the names of the populations.                     
    # l.plant:         a vector with the names of the plants/plots/individuals.                   
    # n.plants_p_pop:  a numeric vector with the number of plants/plots/individuals per population.
    # n.geno_p_pop:    a numeric vector with the number of genotypes/varieties per population.    
    # n.plants_p_geno: a numeric vector with the number of plants/plots/individuals per genotype/variety.     
    # f_pop:           a list with the estimated population trajectories (fp_pop), and first (fp_pop_deriv1) and second (fp_pop_deriv2) order derivatives. Each element of the list is a numeric matrix where each column corresponds to one population.         
    # f_geno:          a list with the estimated genotype/variety trajectories (fp_geno), and first (fp_geno_deriv1) and second (fp_geno_deriv2) order derivatives. Each element of the list is a list that corresponds to one population and is a matrix with as many columns as genotypes/varieties per population.
    # f_geno_dev:      a list with the estimated genotype/variety deviations (fp_geno_dev), and first (fp_geno_dev_deriv1) and second (fp_geno_dev_deriv2) order derivatives. Each element of the list is a list that corresponds to one population and is a matrix with as many columns as genotypes/varieties per population.
    # f_plant:         a list with the estimated plant/plot/individual trajectories (fp_plant), and first (fp_plant_deriv1) and second (fp_plant_deriv2) order derivatives. Each element of the list is a list that corresponds to one genotype/variety and is a matrix with as many columns as plants per genotype.
    # f_plant_dev:     a list with the estimated plant/plot/individual deviations (fp_plant_dev), and first (fp_plant_dev_deriv1) and second (fp_plant_dev_deriv2) order derivatives. Each element of the list is a list that corresponds to one genotype/variety and is a matrix with as many columns as plants per genotype.
    # se_f_pop:        a list with the estimated population trajectories (se.fp_pop), and first (se.fp_pop_deriv1) and second (se.fp_pop_deriv2) order derivatives. Each element of the list is a numeric matrix where each column corresponds to one population.         
    # se_f_geno:       a list with the estimated genotype/variety trajectories (se.fp_geno), and first (se.fp_geno_deriv1) and second (se.fp_geno_deriv2) order derivatives. Each element of the list is a list that corresponds to one population and is a matrix with as many columns as genotypes/varieties per population.
    # se_f_geno_dev:   a list with the estimated genotype/variety deviations (se.fp_geno_dev), and first (se.fp_geno_dev_deriv1) and second (se.fp_geno_dev_deriv2) order derivatives. Each element of the list is a list that corresponds to one population and is a matrix with as many columns as genotypes/varieties per population.
    # se_f_plant:      a list with the estimated plant/plot/individual trajectories (se.fp_plant), and first (se.fp_plant_deriv1) and second (se.fp_plant_deriv2) order derivatives. Each element of the list is a list that corresponds to one genotype/variety and is a matrix with as many columns as plants per genotype.
    # se_f_plant_dev:  a list with the estimated plant/plot/individual deviations (se.fp_plant_dev), and first (se.fp_plant_dev_deriv1) and second (se.fp_plant_dev_deriv2) order derivatives. Each element of the list is a list that corresponds to one genotype/variety and is a matrix with as many columns as plants per genotype.

  # Function ----------------------------------------------------------------
    predict.psHDM <- function(object, newtimes, 
      pred = list(pop = TRUE, geno = TRUE, plant = TRUE), 
      se = list(pop = TRUE, geno = TRUE, plant = FALSE), ...) {
      
      if(!inherits(object, "psHDM")) {
        stop("The object class is not correct")
      }

      if(missing(newtimes)) {
        xp <- object$time
      } else {
        if(!is.vector(newtimes) | !is.numeric(newtimes)) {
          stop("newtimes should be a vector")
        }
        xp <- newtimes
      } 
      
      # Output data
        res             <- list()
        res$newtimes     <- xp            
      
      # Normalize time
        xp <- xp - min(object$time) + 1
      
      # Number of parameters: fixed and random (for each component)
        np        <- object$dim
        np.comp   <- c(np[1]+np[2], np[3]+np[4], np[5]+np[6])
        names(np.comp) <- c("pop", "geno", "plant")
        np.e      <- cumsum(np.comp)
        np.s      <- np.e - np.comp + 1
    
      # Predictions
        # Functions at population level
        if(isTRUE(pred$pop)) {
          # Transformation matrix, theta and B
          n.pop  <- length(object$l.pop)
          T_pop <- Matrix(cbind(kronecker(diag(n.pop), object$MM$MM.pop$U.X), 
                                kronecker(diag(n.pop), object$MM$MM.pop$U.Z)))
          theta_pop <- crossprod(t(T_pop), matrix(object$coeff[np.s[1]:np.e[1]], ncol = 1))
          Bp_pop <- Matrix(kronecker(diag(n.pop), spline.bbase(knots = object$MM$MM.pop$knots, X. = xp, BDEG. = object$smooth$smooth.pop$bdeg)))
          fp_pop <- matrix(crossprod(t(Bp_pop), theta_pop), ncol = n.pop) # Note that f_pop == eta_pop
          colnames(fp_pop) <- object$l.pop
          
          # First derivative
          Bp_pop_deriv1 <- Matrix(kronecker(diag(n.pop), spline.bbase(knots = object$MM$MM.pop$knots, X. = xp, BDEG. = object$smooth$smooth.pop$bdeg, deriv = 1)))
          fp_pop_deriv1 <- matrix(crossprod(t(Bp_pop_deriv1), theta_pop), ncol = n.pop)
          colnames(fp_pop_deriv1) <- object$l.pop
          
          # Second derivative
          Bp_pop_deriv2 <- kronecker(diag(n.pop), spline.bbase(knots = object$MM$MM.pop$knots, X. = xp, BDEG. = object$smooth$smooth.pop$bdeg, deriv = 2))
          fp_pop_deriv2 <- matrix(crossprod(t(Bp_pop_deriv2), theta_pop), ncol = n.pop)
          colnames(fp_pop_deriv2) <- object$l.pop
          
          print("Population-specific growth curves OK")
          
          res$f_pop <- list(fp_pop = fp_pop, fp_pop_deriv1 = fp_pop_deriv1, fp_pop_deriv2 = fp_pop_deriv2)
        }
        
        # Functions at genotype level
        if(isTRUE(pred$geno)) {
          # Genotype-specific deviations
          n.geno     <- length(object$l.geno)
          T_geno_dev <- Matrix(cbind(kronecker(Matrix(diag(n.geno)), object$MM$MM.geno$U.X), 
                                     kronecker(diag(n.geno), object$MM$MM.geno$U.Z)))
          theta_geno_dev <- crossprod(t(T_geno_dev), matrix(object$coeff[np.s[2]:np.e[2]], ncol = 1))
          Bp_geno_dev    <- Matrix(kronecker(Matrix(diag(n.geno)), spline.bbase(knots = object$MM$MM.geno$knots, X. = xp, BDEG. = object$smooth$smooth.geno$bdeg)))
          fp_geno_dev    <- matrix(crossprod(t(Bp_geno_dev), theta_geno_dev), ncol = n.geno) # Note that f_geno_dev == eta_geno_dev
          # List, with as many elements as populations. Each element of the list is a matrix, with as many columns as genotypes per threatment
          ind.geno.pop   <- rep(1:n.pop, object$n.geno_p_pop)
          fp_geno_dev    <- lapply(split(fp_geno_dev, rep(ind.geno.pop, each = nrow(fp_geno_dev))), function(x, nobs) matrix(x, nrow = nobs), nobs = length(xp))
          names(fp_geno_dev) <- object$l.pop
          
          # First derivative
          Bp_geno_dev_deriv1 <- Matrix(kronecker(Matrix(diag(n.geno)), spline.bbase(knots = object$MM$MM.geno$knots, X. = xp, BDEG. = object$smooth$smooth.geno$bdeg, deriv = 1)))
          fp_geno_dev_deriv1 <- matrix(crossprod(t(Bp_geno_dev_deriv1), theta_geno_dev), ncol = n.geno)
          fp_geno_dev_deriv1 <- lapply(split(fp_geno_dev_deriv1, rep(ind.geno.pop, each = nrow(fp_geno_dev_deriv1))), function(x, nobs) matrix(x, nrow = nobs), nobs = length(xp))
          names(fp_geno_dev_deriv1) <- object$l.pop
          
          # Second derivative
          Bp_geno_dev_deriv2 <- Matrix(kronecker(Matrix(diag(n.geno)), spline.bbase(knots = object$MM$MM.geno$knots, X. = xp, BDEG. = object$smooth$smooth.geno$bdeg, deriv = 2)))
          fp_geno_dev_deriv2 <- matrix(crossprod(t(Bp_geno_dev_deriv2), theta_geno_dev), ncol = n.geno)
          fp_geno_dev_deriv2 <- lapply(split(fp_geno_dev_deriv2, rep(ind.geno.pop, each = nrow(fp_geno_dev_deriv2))), function(x, nobs) matrix(x, nrow = nobs), nobs = length(xp))
          names(fp_geno_dev_deriv2) <- object$l.pop
          
          print("Genotype-specific deviations OK")
          
          # Genotype-specific growth curves
          if(n.pop == 1) {
            mm.ind.pop <- matrix(1, ncol = 1, nrow = n.geno)
          } else {
            ind.pop    <- rep(as.factor(1:n.pop), object$n.geno_p_pop)
            mm.ind.pop <- model.matrix(~ 0 + ind.pop) # The contrast matrix changes here!!!!!!
          }
          T_geno     <- Matrix(bdiag(T_pop, T_geno_dev))
          theta_geno <- crossprod(t(T_geno), matrix(object$coeff[np.s[1]:np.e[2]], ncol = 1))
          Bp_geno    <- cbind(kronecker(Matrix(mm.ind.pop), spline.bbase(knots = object$MM$MM.geno$knots, X. = xp, BDEG. = object$smooth$smooth.geno$bdeg)), Bp_geno_dev)
          fp_geno    <- matrix(crossprod(t(Bp_geno), theta_geno), ncol = n.geno) # Note that f_geno == eta_geno
          # List, with as many elements as populations. Each element of the list is a matrix, with as many columns as genotypes per threatment
          fp_geno    <- lapply(split(fp_geno, rep(ind.geno.pop, each = nrow(fp_geno))), function(x, nobs) matrix(x, nrow = nobs), nobs = length(xp))
          names(fp_geno) <- object$l.pop
          
          # First derivative
          Bp_geno_deriv1 <- cbind(kronecker(Matrix(mm.ind.pop), spline.bbase(knots = object$MM$MM.geno$knots, X. = xp, BDEG. = object$smooth$smooth.geno$bdeg, deriv = 1)), Bp_geno_dev_deriv1)
          fp_geno_deriv1 <- matrix(crossprod(t(Bp_geno_deriv1), theta_geno), ncol = n.geno)
          fp_geno_deriv1 <- lapply(split(fp_geno_deriv1, rep(ind.geno.pop, each = nrow(fp_geno_deriv1))), function(x, nobs) matrix(x, nrow = nobs), nobs = length(xp))
          names(fp_geno_deriv1) <- object$l.pop
          
          # Second derivative
          Bp_geno_deriv2 <- cbind(kronecker(Matrix(mm.ind.pop), spline.bbase(knots = object$MM$MM.geno$knots, X. = xp, BDEG. = object$smooth$smooth.geno$bdeg, deriv = 2)), Bp_geno_dev_deriv2)
          fp_geno_deriv2 <- matrix(crossprod(t(Bp_geno_deriv2), theta_geno), ncol = n.geno)
          fp_geno_deriv2 <- lapply(split(fp_geno_deriv2, rep(ind.geno.pop, each = nrow(fp_geno_deriv2))), function(x, nobs) matrix(x, nrow = nobs), nobs = length(xp))
          names(fp_geno_deriv2) <- object$l.pop
          
          print("Genotype-specific growth curves OK")
          
          # Give the name of the genotypes
          e <- cumsum(object$n.geno_p_pop)
          s <- e - object$n.geno_p_pop + 1
          for(i in 1:n.pop) {
            colnames(fp_geno_dev[[i]])        <- object$l.geno[s[i]:e[i]]
            colnames(fp_geno_dev_deriv1[[i]]) <- object$l.geno[s[i]:e[i]]
            colnames(fp_geno_dev_deriv2[[i]]) <- object$l.geno[s[i]:e[i]]
            colnames(fp_geno[[i]])            <- object$l.geno[s[i]:e[i]]
            colnames(fp_geno_deriv1[[i]])     <- object$l.geno[s[i]:e[i]]
            colnames(fp_geno_deriv2[[i]])     <- object$l.geno[s[i]:e[i]]
          }
          res$f_geno      <- list(fp_geno = fp_geno, fp_geno_deriv1 = fp_geno_deriv1, fp_geno_deriv2 = fp_geno_deriv2)
          res$f_geno_dev  <- list(fp_geno_dev = fp_geno_dev, fp_geno_dev_deriv1 = fp_geno_dev_deriv1, fp_geno_dev_deriv2 = fp_geno_dev_deriv2)
      }
        
      # Functions at plant level
        if(isTRUE(pred$plant)) {
          # Plant-specific deviations
          # Transformation matrix, theta and B
          n.tot        <- sum(object$n.plants_p_geno)
          T_plant_dev  <- cbind(kronecker(Matrix(diag(n.tot)), object$MM$MM.ind$U.X),
                                      kronecker(Matrix(diag(n.tot)), object$MM$MM.ind$U.Z))
          theta_plant_dev     <- Matrix(T_plant_dev%*%object$coeff[np.s[3]:np.e[3]]) #crossprod(t(T_plant_dev), matrix(object$coeff[np.s[3]:np.e[3]], ncol = 1))
          ind.ind.geno        <- rep(1:n.geno, object$n.plants_p_geno)
          Bp_plant_dev        <- Matrix(kronecker(Matrix(diag(n.tot)), spline.bbase(knots = object$MM$MM.ind$knots, X. = xp, BDEG. = object$smooth$smooth.plant$bdeg)))
          fp_plant_dev        <- matrix(crossprod(t(Bp_plant_dev), theta_plant_dev), ncol = n.tot) # Note that f_plant_dev == eta_plant_dev
          # List, with as many elements as genotypes. Each element of the list is a matrix, with as many columns as plants per genotype
          fp_plant_dev        <- lapply(split(fp_plant_dev, rep(ind.ind.geno, each = nrow(fp_plant_dev))), function(x, nobs) matrix(x, nrow = nobs), nobs = length(xp))
          names(fp_plant_dev) <- object$l.geno

          # First derivative
          Bp_plant_dev_deriv1 <- kronecker(Matrix(diag(n.tot)), spline.bbase(knots = object$MM$MM.ind$knots, X. = xp, BDEG. = object$smooth$smooth.plant$bdeg, deriv = 1))
          fp_plant_dev_deriv1 <- matrix(crossprod(t(Bp_plant_dev_deriv1), theta_plant_dev), ncol = n.tot)
          fp_plant_dev_deriv1 <- lapply(split(fp_plant_dev_deriv1, rep(ind.ind.geno, each = nrow(fp_plant_dev_deriv1))), function(x, nobs) matrix(x, nrow = nobs), nobs = length(xp))
          names(fp_plant_dev_deriv1) <- object$l.geno
    
          # Second derivative
          Bp_plant_dev_deriv2 <- kronecker(Matrix(diag(n.tot)), spline.bbase(knots = object$MM$MM.ind$knots, X. = xp, BDEG. = object$smooth$smooth.plant$bdeg, deriv = 2))
          fp_plant_dev_deriv2 <- matrix(crossprod(t(Bp_plant_dev_deriv2), theta_plant_dev), ncol = n.tot)
          fp_plant_dev_deriv2 <- lapply(split(fp_plant_dev_deriv2, rep(ind.ind.geno, each = nrow(fp_plant_dev_deriv2))), function(x, nobs) matrix(x, nrow = nobs), nobs = length(xp))
          names(fp_plant_dev_deriv2) <- object$l.geno

          print("Plant-specific deviations OK")
          
          # Plant-specific growth curves
          if(n.pop == 1) {
            mm.ind.pop <- matrix(1, ncol = 1, nrow = object$n.plants_p_pop)
          } else {
            ind.pop    <- rep(as.factor(1:n.pop), object$n.plants_p_pop)
            mm.ind.pop <- model.matrix(~ 0 + ind.pop) # The contrast matrix changes here!!!!!!
          }
          if(n.geno == 1) {
            mm.ind.geno <- matrix(1, ncol = 1, nrow = n.geno)
          } else {
            ind.geno    <- rep(as.factor(1:n.geno), object$n.plants_p_geno)
            mm.ind.geno <- model.matrix(~ 0 + ind.geno) # The contrast matrix changes here!!!!!!
          }
          T_plant     <- Matrix(bdiag(T_pop, T_geno_dev, T_plant_dev))
          theta_plant <- crossprod(t(T_plant), matrix(object$coeff[np.s[1]:np.e[3]], ncol = 1))
          Bp_plant    <- cbind(kronecker(Matrix(mm.ind.pop), spline.bbase(knots = object$MM$MM.pop$knots, X. = xp, BDEG. = object$smooth$smooth.pop$bdeg)), 
                                   kronecker(Matrix(mm.ind.geno), spline.bbase(knots = object$MM$MM.geno$knots, X. = xp, BDEG. = object$smooth$smooth.geno$bdeg)), 
                                   Bp_plant_dev)
          fp_plant <- matrix(crossprod(t(Bp_plant), theta_plant), ncol = n.tot) # Note that f_plant == eta_plant
          # List, with as many elements as populations. Each element of the list is a matrix, with as many columns as genotypes per population
          fp_plant <- lapply(split(fp_plant, rep(ind.ind.geno, each = nrow(fp_plant))), function(x, nobs) matrix(x, nrow = nobs), nobs = length(xp))
          names(fp_plant) <- object$l.geno
          
          # First derivative
          Bp_plant_deriv1 <- cbind(kronecker(Matrix(mm.ind.pop), spline.bbase(knots = object$MM$MM.pop$knots, X. = xp, BDEG. = object$smooth$smooth.pop$bdeg, deriv = 1)),
                                  kronecker(Matrix(mm.ind.geno), spline.bbase(knots = object$MM$MM.geno$knots, X. = xp, BDEG. = object$smooth$smooth.geno$bdeg, deriv = 1)),
                                  Bp_plant_dev_deriv1)
          fp_plant_deriv1 <- matrix(crossprod(t(Bp_plant_deriv1), theta_plant), ncol = n.tot)
          fp_plant_deriv1 <- lapply(split(fp_plant_deriv1, rep(ind.ind.geno, each = nrow(fp_plant_deriv1))), function(x, nobs) matrix(x, nrow = nobs), nobs = length(xp))
          names(fp_plant_deriv1) <- object$l.geno
    
          # Second derivative
          Bp_plant_deriv2 <- cbind(kronecker(Matrix(mm.ind.pop), spline.bbase(knots = object$MM$MM.pop$knots, X. = xp, BDEG. = object$smooth$smooth.pop$bdeg, deriv = 2)),
                                  kronecker(Matrix(mm.ind.geno), spline.bbase(knots = object$MM$MM.geno$knots, X. = xp, BDEG. = object$smooth$smooth.geno$bdeg, deriv = 2)),
                                  Bp_plant_dev_deriv2)
          fp_plant_deriv2 <- matrix(crossprod(t(Bp_plant_deriv2), theta_plant), ncol = n.tot)
          fp_plant_deriv2 <- lapply(split(fp_plant_deriv2, rep(ind.ind.geno, each = nrow(fp_plant_deriv2))), function(x, nobs) matrix(x, nrow = nobs), nobs = length(xp))
          names(fp_plant_deriv2) <- object$l.geno

          print("Plant-specific growth curves OK")
          
          res$f_plant     <- list(fp_plant = fp_plant, fp_plant_deriv1 = fp_plant_deriv1, fp_plant_deriv2 = fp_plant_deriv2)
          res$f_plant_dev <- list(fp_plant_dev = fp_plant_dev, fp_plant_dev_deriv1 = fp_plant_dev_deriv1, fp_plant_dev_deriv2 = fp_plant_dev_deriv2)
      }
      
      # Stardard errors to construct confidence intervals
      if(isTRUE(se$pop)) {
          # Population-specific growth curves
          se.theta_pop <- crossprod(t(T_pop), tcrossprod(object$Vp[np.s[1]:np.e[1], np.s[1]:np.e[1]], T_pop))
          se.fp_pop    <- matrix(sqrt(colSums(t(Bp_pop) * tcrossprod(se.theta_pop, Bp_pop))), ncol = n.pop)
          colnames(se.fp_pop) <- object$l.pop
          
          # Standard errors first derivative
          se.fp_pop_deriv1 <- matrix(sqrt(colSums(t(Bp_pop_deriv1) * tcrossprod(se.theta_pop, Bp_pop_deriv1))), ncol = n.pop)
          colnames(se.fp_pop_deriv1) <- object$l.pop
          
          # Standard errors second derivative
          se.fp_pop_deriv2 <- matrix(sqrt(colSums(t(Bp_pop_deriv2) * tcrossprod(se.theta_pop, Bp_pop_deriv2))), ncol = n.pop)
          colnames(se.fp_pop_deriv2) <- object$l.pop
          
          print("Standard errors for population-specific growth curves OK")
          
          res$se.f_pop  <- list(se.fp_pop = se.fp_pop, se.fp_pop_deriv1 = se.fp_pop_deriv1, se.fp_pop_deriv2 = se.fp_pop_deriv2)
        }
        
        if(isTRUE(se$geno)) {
          # Genotype-specific deviations
          se.theta_geno_dev <- crossprod(t(T_geno_dev), tcrossprod(object$Vp[np.s[2]:np.e[2], np.s[2]:np.e[2]], T_geno_dev))
          se.fp_geno_dev    <- matrix(sqrt(colSums(t(Bp_geno_dev) * tcrossprod(se.theta_geno_dev, Bp_geno_dev))), ncol = n.geno)
          se.fp_geno_dev    <- lapply(split(se.fp_geno_dev, rep(ind.geno.pop, each = nrow(se.fp_geno_dev))), function(x, nobs) matrix(x, nrow = nobs), nobs = length(xp))
          names(se.fp_geno_dev) <- object$l.pop
          
          # Standard errors first derivative
          se.fp_geno_dev_deriv1 <- matrix(sqrt(colSums(t(Bp_geno_dev_deriv1) * tcrossprod(se.theta_geno_dev, Bp_geno_dev_deriv1))), ncol = n.geno)
          se.fp_geno_dev_deriv1 <- lapply(split(se.fp_geno_dev_deriv1, rep(ind.geno.pop, each = nrow(se.fp_geno_dev_deriv1))), function(x, nobs) matrix(x, nrow = nobs), nobs = length(xp))
          names(se.fp_geno_dev_deriv1) <- object$l.pop
          
          # Standard errors second derivative
          se.fp_geno_dev_deriv2 <- matrix(sqrt(colSums(t(Bp_geno_dev_deriv2) * tcrossprod(se.theta_geno_dev, Bp_geno_dev_deriv2))), ncol = n.geno)
          se.fp_geno_dev_deriv2 <- lapply(split(se.fp_geno_dev_deriv2, rep(ind.geno.pop, each = nrow(se.fp_geno_dev_deriv2))), function(x, nobs) matrix(x, nrow = nobs), nobs = length(xp))
          names(se.fp_geno_dev_deriv2) <- object$l.pop
          
          print("Standard errors for genotyp-specific deviations OK")
          
          # Genotype-specific growth curves
          se.theta_geno     <- crossprod(t(T_geno), tcrossprod(object$Vp[np.s[1]:np.e[2], np.s[1]:np.e[2]], T_geno))
          se.fp_geno        <- matrix(sqrt(colSums(t(Bp_geno) * tcrossprod(se.theta_geno, Bp_geno))), ncol = n.geno)
          se.fp_geno        <- lapply(split(se.fp_geno, rep(ind.geno.pop, each = nrow(se.fp_geno))), function(x, nobs) matrix(x, nrow = nobs), nobs = length(xp))
          names(se.fp_geno) <- object$l.pop
          
          # Standard errors first derivative
          se.fp_geno_deriv1  <- matrix(sqrt(colSums(t(Bp_geno_deriv1) * tcrossprod(se.theta_geno, Bp_geno_deriv1))), ncol = n.geno)
          se.fp_geno_deriv1  <- lapply(split(se.fp_geno_deriv1, rep(ind.geno.pop, each = nrow(se.fp_geno_deriv1))), function(x, nobs) matrix(x, nrow = nobs), nobs = length(xp))
          names(se.fp_geno_deriv1) <- object$l.pop
          
          # Standard errors second derivative
          se.fp_geno_deriv2  <- matrix(sqrt(colSums(t(Bp_geno_deriv2) * tcrossprod(se.theta_geno, Bp_geno_deriv2))), ncol = n.geno)
          se.fp_geno_deriv2  <- lapply(split(se.fp_geno_deriv2, rep(ind.geno.pop, each = nrow(se.fp_geno_deriv2))), function(x, nobs) matrix(x, nrow = nobs), nobs = length(xp))
          names(se.fp_geno_deriv2) <- object$l.pop
          
          print("Standard errors for genotype-specific growth curves OK")
          
          # Give the name of the genotypes
          e <- cumsum(object$n.geno_p_pop)
          s <- e - object$n.geno_p_pop + 1
          for(i in 1:n.pop) {
            colnames(se.fp_geno_dev[[i]])        <- object$l.geno[s[i]:e[i]]
            colnames(se.fp_geno_dev_deriv1[[i]]) <- object$l.geno[s[i]:e[i]]
            colnames(se.fp_geno_dev_deriv2[[i]]) <- object$l.geno[s[i]:e[i]]
            colnames(se.fp_geno[[i]])            <- object$l.geno[s[i]:e[i]]
            colnames(se.fp_geno_deriv1[[i]])     <- object$l.geno[s[i]:e[i]]
            colnames(se.fp_geno_deriv2[[i]])     <- object$l.geno[s[i]:e[i]]
          }
          
          res$se.f_geno      <- list(se.fp_geno = se.fp_geno, se.fp_geno_deriv1 = se.fp_geno_deriv1, se.fp_geno_deriv2 = se.fp_geno_deriv2)
          res$se.f_geno_dev  <- list(se.fp_geno_dev = se.fp_geno_dev, se.fp_geno_dev_deriv1 = se.fp_geno_dev_deriv1, se.fp_geno_dev_deriv2 = se.fp_geno_dev_deriv2)
        }
        
        if(isTRUE(se$plant)) {
          # Plant-specific deviations
          se.theta_plant_dev     <- crossprod(t(T_plant_dev), tcrossprod(object$Vp[np.s[3]:np.e[3], np.s[3]:np.e[3]], T_plant_dev))
          se.fp_plant_dev        <- matrix(sqrt(colSums(t(Bp_plant_dev) * tcrossprod(se.theta_plant_dev, Bp_plant_dev))), ncol = n.tot)
          se.fp_plant_dev        <- lapply(split(se.fp_plant_dev, rep(ind.ind.geno, each = nrow(se.fp_plant_dev))), function(x, nobs) matrix(x, nrow = nobs), nobs = length(xp))
          names(se.fp_plant_dev) <- object$l.geno
          
          # Standard errors first derivative
          se.fp_plant_dev_deriv1  <- matrix(sqrt(colSums(t(Bp_plant_dev_deriv1) * tcrossprod(se.theta_plant_dev, Bp_plant_dev_deriv1))), ncol = n.tot)
          se.fp_plant_dev_deriv1  <- lapply(split(se.fp_plant_dev_deriv1, rep(ind.ind.geno, each = nrow(se.fp_plant_dev_deriv1))), function(x, nobs) matrix(x, nrow = nobs), nobs = length(xp))
          names(se.fp_plant_dev_deriv1) <- object$l.geno
          
          # Standard errors second derivative
          se.fp_plant_dev_deriv2  <- matrix(sqrt(colSums(t(Bp_plant_dev_deriv2) * tcrossprod(se.theta_plant_dev, Bp_plant_dev_deriv2))), ncol = n.tot)
          se.fp_plant_dev_deriv2  <- lapply(split(se.fp_plant_dev_deriv2, rep(ind.ind.geno, each = nrow(se.fp_plant_dev_deriv2))), function(x, nobs) matrix(x, nrow = nobs), nobs = length(xp))
          names(se.fp_plant_dev_deriv2) <- object$l.geno
          
          print("Standard errors for plant-specific deviations OK")
          
          # Standard errors for plant deviations + geno deviations + population effects
          se.theta_plant     <- crossprod(t(T_plant), tcrossprod(object$Vp[np.s[1]:np.e[3], np.s[1]:np.e[3]], T_plant))
          se.fp_plant        <- matrix(sqrt(colSums(t(Bp_plant) * tcrossprod(se.theta_plant, Bp_plant))), ncol = n.tot)
          se.fp_plant        <- lapply(split(se.fp_plant, rep(ind.ind.geno, each = nrow(se.fp_plant))), function(x, nobs) matrix(x, nrow = nobs), nobs = length(xp))
          names(se.fp_plant) <- object$l.geno
          
          # Standard errors first derivative
          se.fp_plant_deriv1  <- matrix(sqrt(colSums(t(Bp_plant_deriv1) * tcrossprod(se.theta_plant, Bp_plant_deriv1))), ncol = n.tot)
          se.fp_plant_deriv1  <- lapply(split(se.fp_plant_deriv1, rep(ind.ind.geno, each = nrow(se.fp_plant_deriv1))), function(x, nobs) matrix(x, nrow = nobs), nobs = length(xp))
          names(se.fp_plant_deriv1) <- object$l.geno
          
          # Standard errors second derivative
          se.fp_plant_deriv2  <- matrix(sqrt(colSums(t(Bp_plant_deriv2) * tcrossprod(se.theta_plant, Bp_plant_deriv2))), ncol = n.tot)
          se.fp_plant_deriv2  <- lapply(split(se.fp_plant_deriv2, rep(ind.ind.geno, each = nrow(se.fp_plant_deriv2))), function(x, nobs) matrix(x, nrow = nobs), nobs = length(xp))
          names(se.fp_plant_deriv2) <- object$l.geno
          
          print("Standard errors for plant-specific growth curves OK")
          
          res$se.f_plant     <- list(se.fp_plant = se.fp_plant, se.fp_plant_deriv1 = se.fp_plant_deriv1, se.fp_plant_deriv2 = se.fp_plant_deriv2)
          res$se.f_plant_dev <- list(se.fp_plant_dev = se.fp_plant_dev, se.fp_plant_dev_deriv1 = se.fp_plant_dev_deriv1, se.fp_plant_dev_deriv2 = se.fp_plant_dev_deriv2)
        }
        
        res$l.pop            <- object$l.pop
        res$l.geno           <- object$l.geno
        res$l.plant          <- object$l.plant
        res$n.plants_p_pop   <- object$n.plants_p_pop
        res$n.geno_p_pop     <- object$n.geno_p_pop
        res$n.plants_p_geno  <- object$n.plants_p_geno
        res$y                <- object$y
        res$raw.time         <- object$time
        class(res)           <- "pred.psHDM"
        res
    }


# Function to PLOT the P-spline Hierarchical Curve Data Model -------------
  # Aim: xxxx
  # Aim ---------------------------------------------------------------------
  # This plot function provides six plots:
    # Population-specific growth curves
    # First-order derivative of the population-specific growth curves
    # Genotype-specific growth curves (for all genotypes)
    # First-order derivative of the genotype-specific growth curves (for all genotypes)
    # Genotype-specific deviations (for all genotypes)
    # Plant- and genotype-specific growth curves (for a selection of genotypes)
     
  # Input arguments ---------------------------------------------------------
    # object:         an object of class "pred.psHDM" as obtained using function predict.HDMss()
    # geno.sub:       a character vector with the genotypes for which plots are desired.
    # geno.sub.names: a character vector with the names for the genotypes selected (geno.sub). The default is NULL.
    # geno.sub.order: a vector with the order of the genotypes selected (geno.sub). The default is NULL.
    # xlab:           the x label of the plot. The default is NULL.
    # ylab:           the y label of the plot. The default is NULL.
    # my.theme:       theme to be used for the ggplots. The default is my.theme().
    # global.main:    overall title for plots at each level of the hierarchy. The default is NULL for all of them.
    # ask:            a logical value. If TRUE, the default, the user is asked for confirmation, before a new figure is drawn.           

  # Function ----------------------------------------------------------------
      plot.pred.psHDM <- function(object,
                                geno.sub, geno.sub.names = NULL, geno.sub.order = NULL, 
                                xlab = NULL, ylab = NULL, my.theme = my.theme(), ask = TRUE,
                                global.main = list(pop.tra = NULL, pop.tra.deriv1 = NULL, geno.tra = NULL, geno.tra.deriv1 = NULL, geno.dev = NULL, plant.tra = NULL)){
      
        if(!inherits(object, "pred.psHDM")) {
          stop("The object class is not correct")
        }

        if(is.null(xlab)){
          xlab = "Time"
        }
        
        if(is.null(ylab)){
          ylab = expression(tilde(y)[pgi](t))
        }
        
        # object as data frames
        dataDF <- list.to.df(object = object)
        
        ntime <- length(unique(dataDF$plant.obs$timepoint))
        min.t <- min(dataDF$plant.obs$timepoint)
        max.t <- max(dataDF$plant.obs$timepoint)
        
        if(!is.null(object$f_pop)){
          # Population-specific growth curves
          my.cols <- c("1" = "gray", "2" = "blue", "3" = "blue")
          aa1 <- ggplot(data = dataDF$plant.obs) + 
            geom_line(data = dataDF$plant.obs[!is.na(dataDF$plant.obs$obs_plant),], aes(timepoint, obs_plant, group = plant, colour = "1")) +
            geom_point(aes(timepoint, obs_plant, group = plant, colour = "1"), shape = 20) +
            geom_line(data = dataDF$pop.tra, aes(timepoint, eta_pop, group = pop, colour="2")) +
            geom_ribbon(data = dataDF$pop.tra, aes(x = timepoint, ymin = eta_pop - 1.96 * se_pop, ymax = eta_pop + 1.96 * se_pop, group = pop), fill = alpha("blue", 0.3)) +
            geom_rug(aes(x = timepoint, y = NULL), color = "gray", length = unit(0.01, "npc")) +
            scale_x_continuous(breaks = round(seq(min.t, max.t, length.out = 5), 0)) +
            scale_color_manual(values = my.cols, labels = c(expression(tilde(y)[pgi](t)),expression(hat(f)[p](t)),"95% CI"))+
            labs(x = xlab, y = ylab, title = global.main$pop.tra, color = "") +
            my.theme + theme(legend.position = c(0.08,1.05)) + facet_grid( ~ pop)
          print(aa1)

          # First derivative of the population-specific growth curves
          my.cols <- c("1" = "blue", "2" = "blue")
          aa2 <- ggplot(data = dataDF$pop.tra) + 
            geom_line(aes(timepoint, eta_pop_deriv1, group = pop, colour = "1")) +
            geom_ribbon(aes(x = timepoint, ymin = eta_pop_deriv1 - 1.96 * se_pop_deriv1, ymax = eta_pop_deriv1 + 1.96 * se_pop_deriv1, group = pop), fill = alpha("blue", 0.3)) +
            geom_rug(data = dataDF$plant.obs, aes(x = timepoint, y = NULL), color = "gray", length = unit(0.01, "npc")) +
            scale_x_continuous(breaks = round(seq(min.t, max.t, length.out = 5), 0)) +
            scale_color_manual(values = my.cols, labels = c(expression(hat(f)*minute[p](t)),"95% CI"))+
            labs(x = xlab, y = "First derivative", color = "", title = global.main$pop.tra.deriv1) +
            my.theme + theme(legend.position = c(0.06,1.05)) + facet_grid( ~ pop)

          if(ask) readline("Press return for next page....")
          print(aa2)
        }
        
        if(!is.null(object$f_geno)){
          # Genotype-specific growth curves
          my.cols <- c("1" = "blue", "2" = "orange")
          bb1 <- ggplot(data = dataDF$geno.tra) + 
            geom_line(aes(timepoint, eta_geno, group = geno, colour="1")) +
            geom_line(data = dataDF$pop.tra, aes(timepoint, eta_pop, group = pop, colour="2"), size = 0.8) +
            geom_ribbon(data = dataDF$pop.tra, aes(x = timepoint, ymin = eta_pop - 1.96 * se_pop, ymax = eta_pop + 1.96 * se_pop, group = pop), fill = alpha("orange", 0.5)) +
            geom_rug(data = dataDF$plant.obs, aes(x = timepoint, y = NULL), color = "gray", length = unit(0.01, "npc")) +
            scale_x_continuous(breaks = round(seq(min.t, max.t, length.out = 5), 0)) +
            scale_color_manual(values = my.cols, labels = c(expression(hat(f)[p](t)+hat(f)[pg](t)),expression(hat(f)[p](t))))+
            labs(x = xlab, y = ylab, color = "", title = global.main$geno.tra) +
            my.theme + theme(legend.position = c(0.12,1.05)) + facet_grid( ~ pop)
          if(ask) readline("Press return for next page....")
          print(bb1)
          
          # First derivative of the genotype-specific growth curves
          my.cols <- c("1" = "blue", "2" = "orange")
          bb2 <- ggplot(data = dataDF$geno.tra) + 
            geom_line(aes(timepoint, eta_geno_deriv1, group = geno, colour = "1")) +
            geom_line(data = dataDF$pop.tra, aes(timepoint, eta_pop_deriv1, group = pop, colour = "2")) +
            geom_ribbon(data = dataDF$pop.tra, aes(x = timepoint, ymin = eta_pop_deriv1 - 1.96 * se_pop_deriv1, ymax = eta_pop_deriv1 + 1.96 * se_pop_deriv1, group = pop), fill = alpha("orange", 0.5)) +
            geom_rug(data = dataDF$plant.obs, aes(x = timepoint, y = NULL), color = "gray", length = unit(0.01, "npc")) +
            scale_x_continuous(breaks = round(seq(min.t, max.t, length.out = 5), 0)) +
            ylim(min(dataDF$geno.tra$eta_geno_deriv1), max(dataDF$geno.tra$eta_geno_deriv1)*1.2) +
            scale_color_manual(values = my.cols, labels = c(expression((hat(f)[p](t)+hat(f)[pg](t))*minute),expression((hat(f)[p](t))*minute)))+
            labs(x = xlab, y = "First derivative", color = "", title = global.main$geno.tra.deriv1) +
            my.theme + theme(legend.position = c(0.13,1.05)) + facet_grid( ~ pop)
          if(ask) readline("Press return for next page....")
          print(bb2)
          
          # Estimated genotypic deviations
          my.cols <- c("1" = "blue")
          cc1 <- ggplot(data = dataDF$geno.tra) + 
            geom_line(aes(timepoint, eta_geno_dev, group = geno, colour="1")) +
            geom_rug(data = dataDF$plant.obs, aes(x = timepoint, y = NULL), color = "gray", length = unit(0.01, "npc")) +
            scale_x_continuous(breaks = round(seq(min.t, max.t, length.out = 5), 0)) +
            scale_color_manual(values = my.cols, labels = c(expression(hat(f)[pg](t))))+
            labs(x = xlab, y = ylab, title = global.main$geno.dev ,color = "") +
            my.theme + theme(legend.position = c(0.07,1.05)) + facet_grid( ~ pop)
          if(ask) readline("Press return for next page....")
          print(cc1)
        }
        
        # Estimated plant trajectories
        if(!is.null(object$f_plant)) {
          df.tra.HDM.sub           <- droplevels(dataDF$plant.tra[dataDF$plant.tra$geno %in% geno.sub,])
          df.obs.HDM.sub           <- droplevels(dataDF$plant.obs[dataDF$plant.obs$geno %in% geno.sub,])
          df.tra.HDM.geno.sub      <- droplevels(dataDF$geno.tra[dataDF$geno.tra$geno %in% geno.sub,])
          
          if(!is.null(geno.sub.names)){
            df.tra.HDM.sub$geno      <- factor(df.tra.HDM.sub$geno[drop=TRUE], labels = geno.sub.names)
            df.obs.HDM.sub$geno      <- factor(df.obs.HDM.sub$geno[drop=TRUE], labels = geno.sub.names)
            df.tra.HDM.geno.sub$geno <- factor(df.tra.HDM.geno.sub$geno[drop=TRUE], labels = geno.sub.names)
          }
          if(!is.null(geno.sub.order)){
            df.tra.HDM.sub$geno      <- factor(df.tra.HDM.sub$geno, levels = levels(df.tra.HDM.sub$geno)[geno.sub.order])
            df.obs.HDM.sub$geno      <- factor(df.obs.HDM.sub$geno, levels = levels(df.obs.HDM.sub$geno)[geno.sub.order])
            df.tra.HDM.geno.sub$geno <- factor(df.tra.HDM.geno.sub$geno, levels = levels(df.tra.HDM.geno.sub$geno)[geno.sub.order])
          }
          
          my.cols <- c("1" = "gray", "2" = "blue", "3" = "orange")
          dd1 <- ggplot(data = df.obs.HDM.sub) + 
            geom_ribbon(data = df.tra.HDM.geno.sub, aes(x = timepoint, ymin = eta_geno - 1.96 * se_geno, ymax = eta_geno + 1.96 * se_geno, group = pop), fill = alpha("orange", 0.5)) +
            geom_line(data = df.obs.HDM.sub[!is.na(df.obs.HDM.sub$obs_plant),], aes(timepoint, obs_plant, group = plant, colour = "1")) +
            geom_point(aes(timepoint, obs_plant, group = plant, colour = "1"), shape = 20) +
            geom_line(data = df.tra.HDM.sub, aes(timepoint, eta_plant, group = plant, colour = "2"), linetype = 2) +
            geom_line(data = df.tra.HDM.geno.sub, aes(timepoint, eta_geno, group = geno, colour = "3")) +
            geom_rug(data = df.obs.HDM.sub, aes(x = timepoint, y = NULL), color = "gray", length = unit(0.01, "npc")) +
            scale_x_continuous(breaks = round(seq(min.t, max.t, length.out = 5), 0)) +
            # scale_y_continuous(breaks = round(seq(min(df.obs.HDM.sub$obs_plant, na.rm = TRUE), max(df.obs.HDM.sub$obs_plant, na.rm = TRUE)*1.5, length.out = 5), 2)) +
            ylim(min(df.obs.HDM.sub$obs_plant, na.rm = TRUE), max(df.obs.HDM.sub$obs_plant, na.rm = TRUE)*1.2) +
            scale_color_manual(values = my.cols, labels = c(expression(tilde(y)[pgi](t)),expression(hat(f)[p](t)+hat(f)[pg](t)+hat(f)[pgi](t)),expression(hat(f)[p](t)+hat(f)[pg](t))))+
            labs(x = xlab, y = ylab, title = global.main$plant.tra, color = "") +
            my.theme + theme(legend.position = c(0.17,1.05)) + facet_grid( ~ geno)
          if(ask) readline("Press return for next page....")
          print(dd1)
        }
      }

# Needed functions for plotting --------------------------------------------------------
  # Lists to data frames  ---------------------------------------------------
      list.to.df <- function(object) {
        if(!inherits(object, "pred.psHDM")) {
          stop("The object class is not correct")
        }  
        res <- list()
        # Population-specific growth curves
        if(!is.null(object$f_pop)) {
          df.pop.tra <- data.frame(eta_pop = c(object$f_pop$fp_pop), 
                                   eta_pop_deriv1 = c(object$f_pop$fp_pop_deriv1),
                                   eta_pop_deriv2 = c(object$f_pop$fp_pop_deriv2),
                                   se_pop = c(object$se.f_pop$se.fp_pop),
                                   se_pop_deriv1 = c(object$se.f_pop$se.fp_pop_deriv1),
                                   se_pop_deriv2 = c(object$se.f_pop$se.fp_pop_deriv2),
                                   pop = rep(object$l.pop, each = length(object$newtimes)), 
                                   timepoint = rep(object$newtimes, length(object$l.pop)))
          res$pop.tra   <- df.pop.tra
        }
        
        # Genotypic-specific growth curves and deviations
        if(!is.null(object$f_geno)) {
          df.geno.tra <- data.frame(eta_geno = c(do.call("cbind", object$f_geno$fp_geno)),
                                    eta_geno_deriv1 = c(do.call("cbind", object$f_geno$fp_geno_deriv1)),
                                    eta_geno_deriv2 = c(do.call("cbind", object$f_geno$fp_geno_deriv2)),
                                    se_geno = c(do.call("cbind", object$se.f_geno$se.fp_geno)),
                                    se_geno_deriv1 = c(do.call("cbind", object$se.f_geno$se.fp_geno_deriv1)),
                                    se_geno_deriv2 = c(do.call("cbind", object$se.f_geno$se.fp_geno_deriv2)),
                                    eta_geno_dev = c(do.call("cbind", object$f_geno_dev$fp_geno_dev)),
                                    eta_geno_dev_deriv1 = c(do.call("cbind", object$f_geno_dev$fp_geno_dev_deriv1)),
                                    eta_geno_deriv2 = c(do.call("cbind", object$f_geno_dev$fp_geno_dev_deriv2)),
                                    se_geno_dev = c(do.call("cbind", object$se.f_geno_dev$se.fp_geno_dev)),
                                    se_geno_dev_deriv1 = c(do.call("cbind", object$se.f_geno_dev$se.fp_geno_dev_deriv1)),
                                    se_geno_deriv2 = c(do.call("cbind", object$se.f_geno_dev$se.fp_geno_dev_deriv2)),
                                    pop = rep(object$l.pop, object$n.geno_p_pop*length(object$newtimes)),
                                    geno = rep(object$l.geno, each = length(object$newtimes)),
                                    timepoint = rep(object$newtimes, length(object$l.geno)))
          res$geno.tra  <- df.geno.tra
        }
        
        # Plant-specific growth curves and deviations
        if(!is.null(object$f_plant)) {
          df.plant.tra <- data.frame(eta_plant = c(do.call("cbind", object$f_plant$fp_plant)),
                                     eta_plant_deriv1 = c(do.call("cbind", object$f_plant$fp_plant_deriv1)),
                                     eta_plant_deriv2 = c(do.call("cbind", object$f_plant$fp_plant_deriv2)),
                                     eta_plant_dev = c(do.call("cbind", object$f_plant_dev$fp_plant_dev)),
                                     eta_plant_dev_deriv1 = c(do.call("cbind", object$f_plant_dev$fp_plant_dev_deriv1)),
                                     eta_plant_dev_deriv2 = c(do.call("cbind", object$f_plant_dev$fp_plant_dev_deriv2)),
                                     pop = rep(object$l.pop, object$n.plants_p_pop*length(object$newtimes)),
                                     geno = rep(object$l.geno, object$n.plants_p_geno*length(object$newtimes)),
                                     plant = rep(object$l.plant, each = length(object$newtimes)),
                                     timepoint = rep(object$newtimes, sum(object$n.plants_p_geno)))
          res$plant.tra <- df.plant.tra
        }
        
        # Raw Plant growth curves (Observed data: in the raw.time not in newtimes)
        df.plant.obs <- data.frame(obs_plant = c(do.call("cbind", object$y)),
                                   pop = rep(object$l.pop, object$n.plants_p_pop*length(object$raw.time)),
                                   geno = rep(object$l.geno, object$n.plants_p_geno*length(object$raw.time)),
                                   plant = rep(object$l.plant, each = length(object$raw.time)),
                                   timepoint = rep(object$raw.time, sum(object$n.plants_p_geno)))
        res$plant.obs <- df.plant.obs
        
        class(res)    <- "HDMss"
        res
  } 
  # Theme for the ggplot plots ----------------------------------------------
      my.theme <- function(my.size = 20){
        theme(strip.text.x = element_text(size = my.size + 5), 
              strip.text.y = element_text(size = my.size + 5), 
              plot.title = element_text(hjust = 0.5, size = my.size + 5, face = "bold"), 
              axis.text = element_text(size = my.size), 
              axis.title = element_text(size = my.size + 5), 
              legend.title = element_text(size = my.size), 
              legend.text = element_text(size = my.size + 5, hjust = 0),
              legend.background = element_rect(fill = alpha("white", 0)),
              legend.key = element_rect(fill = alpha("white", 0)),
              legend.justification = c(1,1),
              panel.background = element_rect(fill = "gray95"))
  }
