# Supplementary material for: A two-stage approach for the spatio-temporal analysis of high-throughput phenotyping data
Source: Sci Rep. 2022 Feb 24;12:3177. doi: 10.1038/s41598-022-06935-9 (PMC8873425; doi:10.1038/s41598-022-06935-9)
Supplement: Supplementary file 2 — Supplementary Information. [file 41598_2022_6935_MOESM2_ESM.zip › HTP_two_stage_approach/Help_functions_Pspline_Hierarchical_Curve_Data_Model.R]

##..........................................................
## R-code help functions required to fit the P-spline Hierarchical Curve Data Model 
## used in the second stage of the two-stage approach described in
##
## "A two-stage approach for the spatio-temporal analysis of high-throughput phenotyping data"
##
## Authors: Diana M. Pérez-Valencia, María Xosé Rodríguez-Álvarez, Martin P. Boer, Lukas Kronenberg, 
##          Llorenç Cabrera-Bosquet, Andreas Hund, Emilie J. Millet and Fred A. van Eeuwijk
##
## Contact: Diana M. Pérez-Valencia - dperez@bcamath.org
##..........................................................

## To navigate more easily through the code when using RStudio, we recommend to collapse it: Alt+o (Cmd+Alt+o on the Mac)

# P-splines ---------------------------------------------------------------
  spline.bbase <- function(knots, X., BDEG., deriv = 0, eps = 1e-15) {
    B <- spline.des(knots = knots, x = X., derivs = deriv, ord = BDEG. + 1, outer.ok = TRUE)$design
    B
  }
  bbase <- function(x, xl = min(x), xr = max(x), ndx = 10, bdeg = 3, eps = 1e-15) {
  	dx <- (xr - xl) / ndx
  	knots <- seq(xl - bdeg * dx, xr + bdeg * dx, by = dx)
  	B <- spline.des(knots, x, ord = bdeg + 1, outer.ok = TRUE)$design
  	res <- list(B = B, knots = knots)
  	res 
  }
  MM.basis <- function (x, xl, xr, ndx, bdeg, pord) {
    Bb <- bbase(x,xl,xr,ndx,bdeg)
    knots <- Bb$knots
    B <- Bb$B
    m <- ncol(B)
    n <- nrow(B)
    D <- diff(diag(m), differences=pord)
    P.svd <- svd(crossprod(D))
    d <- (P.svd$d)[1:(m-pord)]
    U.Z <- (P.svd$u)[,1:(m-pord)]
    Z <- B%*%U.Z    
    X <- NULL
    for(i in 0:(pord-1)){
      X <- cbind(X,x^i)
    }
    U.X <- NULL
    for(i in 0:(pord-1)){
      U.X <- cbind(U.X, knots[-c((1:(bdeg - 1)),(length(knots)- (bdeg - 1) + 1):length(knots))]^i)
    }	
    list(X = X, Z = Z, d = d, B = B, m = m, D = D, knots = knots, U.X = U.X, U.Z = U.Z)
  }
  construct.block <- function(A1,A2,A3,A4) {
  	block <- rbind(cbind(A1,A2), cbind(A3,A4))
  	return(block)
  }
  construct.capital.lambda <- function(g) {
  	length.eq <- all(sapply(g, function(x) {
  		 	diff(range(unlist(lapply(x, length)))) < .Machine$double.eps ^ 0.5
  		}))
  	if(length.eq) {
  		l <- length(g)
  		if(l == 1) {
  			if(length(g[[1]]) == 1) {
  				res <- g
  			 } else {
  			 	res <- do.call("c", lapply(g, function(x) x))
  			 }
  		} else {
  			dim <- sapply(g, function(x) {
  				if(is.list(x))
  		 			unlist(lapply(x, length))[1]
  		 		else
  		 			length(x)
  			})		
  			end <- cumsum(dim)
  			init <- end - dim + 1
  				
  			res <- do.call("c", lapply(1:length(g), function(x, g, init, end, dim) {
  				temp <- g[[x]]
  				if(is.list(temp)) {
  					lapply(temp, function(y, x, dim) {
  						aux <- rep(0L, l = sum(dim))
  						aux[init[x]:end[x]] <- y
  						aux
  					}, x = x, dim = dim)
  				} else {
  					aux <- rep(0L, l = sum(dim))
  					aux[init[x]:end[x]] <- temp
  					list(aux)
  				}
  			}, g = g, init = init, end = end, dim = dim))	
  		}
  	} else {
  		stop("Error in construct.capital.lambda")
  	}	
  	res
  }

# GLAM --------------------------------------------------------------------
  Rten <- function(X) {
  	one <- Matrix(1, 1, ncol(X))
  	kronecker(X,one)*kronecker(one,X)
  }
  Rten2 <- function(X1,X2) {
  	one.1 <- Matrix(1,1,ncol(X1))
  	one.2 <- Matrix(1,1,ncol(X2))
  	kronecker(X1,one.2)*kronecker(one.1,X2)
  }
  H <- function(X,A) {
  	d <- dim(A)
  	M <- Matrix(A, nrow = d[1])
  	XM <- X%*%M
  	as.simple_sparse_array(array(XM, c(nrow(XM),d[-1])))
  }
  Rotate <- function(A) {
  	d <- 1:length(dim(A))
  	d1 <- c(d[-1],d[1])
  	as.simple_sparse_array(aperm(A, d1))
  }
  RH <- function(X,A) {
  	Rotate(H(X,A))
  }
  A1.form <- function(l, w = NULL){
  	d <- length(l)
  	n <- rev(sapply(l,nrow))
  	c <- rev(sapply(l,ncol))
  	if (is.null(w)) {
  		W <- as.simple_sparse_array(array(1, n))
  	} else {
  		W <- as.simple_sparse_array(array(w, n))
  	}
  	tmp <- RH(t(Rten(l[[d]])), W)
  	for (i in (d-1):1) {
  		tmp <- RH(t(Rten(l[[i]])),tmp)
  	}
  	dim(tmp)<- rep(c, rep(2,d))
  	Fast1 <- as.simple_sparse_array(aperm(tmp, as.vector(matrix(1:(d*2), byrow = TRUE, ncol = 2))))
  	Fast <- if(prod(c)) Matrix(Fast1, nrow = prod(c)) else Fast1
  	return(Fast)
  }
  A2.form <- function(l1, l2, w = NULL) {
  	d1 <- length(l1)
  	d2 <- length(l2)
  	if(!(d1 == d2)) {
  		stop("l1 and l2 should have the same dimension")
  	}
  	n <- rev(sapply(l1, nrow))
  	d <- rev(sapply(l1, ncol))
  	c <- rev(sapply(l2, ncol))
  
  	if (is.null(w)) {
  		W <- as.simple_sparse_array(array(1, n))
  	} else {
  		W <- as.simple_sparse_array(array(w, n))
  	}
  	tmp <- RH(t(Rten2(l2[[d1]], l1[[d1]])), W)
  	for (i in (d1-1):1) {
  		tmp <- RH(t(Rten2(l2[[i]], l1[[i]])),tmp)
  	}
  	dim(tmp)<- as.vector(rbind(d,c))
  	Fast1 <- as.simple_sparse_array(aperm(tmp, as.vector(matrix(1:(d1*2), byrow = TRUE, ncol = 2))))
  	Fast <- if(prod(d)) Matrix(Fast1, nrow = prod(d)) else Fast1
  	return(Fast)
  }
  XtX <- function(X, w = NULL) {
  	A1.form(X, w)
  }
  XtZ <- function(X, Z, w = NULL) {
  	d <- length(Z)
  	res <- NULL
  	for (i in 1:d) {
  		res <- cbind(res, A2.form(X, Z[[i]], w))
  	}
  	res
  }
  ZtZ <- function(Z, w = NULL) {
  	d <- length(Z)
  	upper <- list()
  	for(i in 1:d) {
  		upper[[i]] <- list()
  		upper[[i]][[i]] <- A1.form(Z[[i]], w)
  	}
  	# Obtain the elements of the matrix
  	if(d > 1)
  		for(i in 1:(d-1)) {
  			for(j in (i+1):d) {
  				upper[[i]][[j]] <- A2.form(Z[[i]], Z[[j]], w)
  			}
  		}
  	# Create the matrix
  	res <- NULL
  	for (i in 1:d) {
  		if( i == 1) {
  			res <- do.call("cbind", upper[[1]])
  		} else {
  			tmp <- do.call("cbind", upper[[i]])
  			for(j in (i-1):1) {
  				if(length(upper[[j]][[i]]))
  					tmp <- cbind(t(upper[[j]][[i]]), tmp)
  			}
  			if(nrow(tmp))
  				res <- rbind(res, tmp)
  		}
  	}
  	res
  }
  Xty <- function(X, y, w = NULL) {
  	d <- length(X)
  	n <- rev(sapply(X, nrow))
  	if(is.null(w)) {
  		Y <- array(y, n)
  	} else {
  		Y <- array(w*y, n)
  	}
  	tmp <- RH(t(X[[d]]),Y)
  	for(i in (d-1):1) {
  		tmp <- RH(t(X[[i]]), tmp)
  	}
  	as.vector(tmp)
  }
  Zty <- function(Z, y, w = NULL) {
  	d <- length(Z)
  	n <- rev(sapply(Z[[1]], nrow))
  	if(is.null(w)) {
  		Y <- array(y, n)
  	} else {
  		Y <- array(w*y, n)
  	}
  	res <- NULL
  	for(i in 1:d) {
  		k <- length(Z[[i]])
  		tmp <- RH(t(Z[[i]][[k]]),Y)
  		for(j in (k-1):1) {
  			tmp <- RH(t(Z[[i]][[j]]), tmp)
  		}
  		res <- c(res, as.vector(tmp))
  	}
  	res
  }
  Xtheta <- function(X, theta) {
  	d <- length(X)
  	n <- rev(sapply(X, ncol))
  	Theta <- array(theta, n)
  	tmp <- RH(X[[d]], Theta)
  	for(i in (d-1):1) {
  		tmp <- RH(X[[i]], tmp)
  	}
  	as.vector(tmp)
  }
  Ztheta <- function(Z, theta, np) {
  	d <- length(Z)
  	for(i in 1:d) {
  		if (i == 1) {
  			res <- Xtheta(Z[[i]], theta[1:(np[1])])
  		} else {
  			init <- sum(np[1:(i-1)])
  			fin  <- np[i]
  			if(fin) res <- res + Xtheta(Z[[i]], theta[(init+1):(init+fin)])
  		}
  	}
  	res
  }
  construct.matrices <- function(X, Z, z, w, GLAM) {
  	if(GLAM) {
  		XtX. <- XtX(X,w)
  		XtZ. <- XtZ(X,Z,w)
  		ZtX. <- t(XtZ.)
  		ZtZ. <- ZtZ(Z,w)
  		Zty. = Zty(Z,z,w)
  		Xty. = Xty(X,z,w)
  		yty. <- sum((z^2)*w)
  		ZtXtZ = rbind(XtZ., ZtZ.)
  		u <- c(Xty.,Zty.)
  	} else {
  		XtW. = t(X*w)
  		XtX. = XtW.%*%X
  		XtZ. = XtW.%*%Z
  		ZtX. = t(XtZ.)
  		ZtW. =  t(Z*w)
  		ZtZ. = ZtW.%*%Z
  		Xty. = XtW.%*%z
  		Zty. = ZtW.%*%z
  		yty. <- sum((z^2)*w)
  		ZtXtZ = rbind(XtZ., ZtZ.)
  		u <- c(Xty.,Zty.)
  	}
  	res <- list(XtX. = XtX., XtZ. = XtZ., ZtX. = ZtX., ZtZ. = ZtZ., Xty. = Xty., Zty. = Zty., yty. = yty., ZtXtZ = ZtXtZ, u = u)
  }
  construct.G.matrix <- function(g, la) {
    la.g <- la[-1]
    g.comp <- length(g)	
    g.tot.comp <- unlist(lapply(g, length))
    np.e.g <- cumsum(g.tot.comp)
    np.s.g <- np.e.g - g.tot.comp + 1
    
    Gl <- list(length = g.comp)
    for(i in 1:g.comp) {
      Gl[[i]] <- Reduce('+', mapply("*", g[[i]], la.g[np.s.g[i]:np.e.g[i]]))
    }
    G <- bdiag.spam(Matrix:::bdiag(Gl))
    G
  }
  construct.Ginv.matrix <- function(g, la) {
    la.g <- la[-1]
    g.comp <- length(g)	
    g.tot.comp <- unlist(lapply(g, length))
    np.e.g <- cumsum(g.tot.comp)
    np.s.g <- np.e.g - g.tot.comp + 1
    
    Gl <- list(length = g.comp)
    for(i in 1:g.comp) {
      Gl[[i]] <- solve(Reduce('+', mapply("*", g[[i]], la.g[np.s.g[i]:np.e.g[i]])))
    }
    Ginv <- bdiag.spam(Matrix:::bdiag(Gl))
    Ginv
  }
  
# Others ------------------------------------------------------------------
  deviance_spam <- function(C, G, w, sigma2, ssr, edf) {
    log_det_C <- determinant(C)$modulus*2
    log_det_G <- determinant(G)$modulus
    deviance <- log_det_C + log_det_G + sum(log(sigma2*1/w)) + ssr/sigma2 + edf
    deviance	
  }
  
  
