# Supplementary material for: A two-stage approach for the spatio-temporal analysis of high-throughput phenotyping data
Source: Sci Rep. 2022 Feb 24;12:3177. doi: 10.1038/s41598-022-06935-9 (PMC8873425; doi:10.1038/s41598-022-06935-9)
Supplement: Supplementary file 2 — Supplementary Information. [file 41598_2022_6935_MOESM2_ESM.zip › HTP_two_stage_approach/PhenoArch_First_Stage_SpATS_with_statgenHTP.R]

##..........................................................
## R-code to reproduce the analyses for the first stage of the two-stage approach for the PhenoArch platform (INRAE Montpellier) described in
##
## "A two-stage approach for the spatio-temporal analysis of high-throughput phenotyping data"
##
## Authors: Diana M. Pérez-Valencia, María Xosé Rodríguez-Álvarez, Martin P. Boer, Lukas Kronenberg, 
##          Llorenç Cabrera-Bosquet, Andreas Hund, Emilie J. Millet and Fred A. van Eeuwijk
##
## Contact: Diana M. Pérez-Valencia - dperez@bcamath.org
##..........................................................

## To navigate more easily through the code when using RStudio, we recommend to collapse it: Alt+o (Cmd+Alt+o on the Mac)

# Load packages -----------------------------------------------------------
  library(plyr)
  library(statgenHTP)
  library(dplyr)
  library(ggplot2)
  library(ggpubr)
  library(lattice)
  library(tidyr)

# Load the data -----------------------------------------------------------
  # Raw data: Data provided as csv-file
  PhenoArchData <- read.csv("PhenoArchData_paper_two_stage_approach.csv", sep=",", header= TRUE, row.names = 1)
  head(PhenoArchData)
    
  # Get the experiment information
    # 4 populations (2 panels x 2 water regimes)
    table(PhenoArchData$TrtPanel)
    apply(table(PhenoArchData$TrtPanel, PhenoArchData$TrtGeno), 1, function(x) {sum(x!=0)})
    # 180 genotypes (90 genotypes x 2 water regimes), 60 from Panel 1, 30 from Panel 2 for both water regimes
    length(table(PhenoArchData$TrtGeno))
    apply(table(PhenoArchData$TrtPanel, PhenoArchData$TrtGeno), 1, function(x) {sum(x!=0)})
    # 32 timepoints, 1 per day from 13/04/2017 - 15/05/2017 (14/05/2021 is missing)
    length(table(PhenoArchData$timePoint))
    table(PhenoArchData$timePoint)
    # 28 columns (lines)
    length(table(PhenoArchData$colId))
    # 60 rows (position)
    length(table(PhenoArchData$rowId))
    # Size of the table: 60 x 28 = 1680 pots (1680*32 timepoints = 53760 observations with missing data)
    # 1656 pots (including missing data)
    length(table(PhenoArchData$plotId))
    # Between 4 (Panel 2) and 14 (Panel 1) replicates per genotype.
    apply(table(PhenoArchData$TrtGeno, PhenoArchData$plotId), 1, function(x) {sum(x!=0)})
    
# Create a TP (Time Points) object -----------------------------------------
  PhenoTP <- createTimePoints(dat = PhenoArchData,
                             experimentName = "Phenoarch",
                             genotype = "TrtGeno",
                             timePoint = "timePoint",
                             plotId = "plotId",
                             rowNum = "rowId", colNum = "colId",
                             addCheck = FALSE)
  summary(PhenoTP) 

# Spatial model using SpATS (genotype as random) --------------------------
  modPheno.ran <- fitModels(TP = PhenoTP,
                            trait = "LeafArea",
                            geno.decomp = c("TrtPanel"))
  summary(modPheno.ran)
  
  # Extract longitudinal results from SpATS: corrected phenotypic values
  # This is the dataset (modified, see below) that is used for the second stage
    Pheno.cor.ran <- getCorrected(modPheno.ran)
    
  # Remove modPheno.ran (not needed anymore)
    rm(modPheno.ran)
    gc()

  # Transform colId and rowId to numeric values (they are factors)
    Pheno.cor.ran$colId <- as.numeric(as.character(Pheno.cor.ran$colId))
    Pheno.cor.ran$rowId <- as.numeric(as.character(Pheno.cor.ran$rowId))

  # For the second stage we need the same number of observations per timepoint (missing values are allowed in the response)
    # Verify the number of observations per timepoint
      table(Pheno.cor.ran$timePoint)
    
    # There are missing data: fill in the "gaps" with NAs
    # Complete information
      # Column by row by time grid
      crtGrid        <- expand(Pheno.cor.ran, colId, rowId, timePoint)
      crtGrid$plotId <- paste0("c", crtGrid$colId, "r", crtGrid$rowId, sep = "")
      # Genotype and geno.decomp information by plotId
      plotId.info    <- expand(Pheno.cor.ran, nesting(plotId, genotype, geno.decomp)) 
      finalGrid      <- right_join(crtGrid, plotId.info)
      Pheno.cor.ran  <- right_join(Pheno.cor.ran, finalGrid)
    
    # Rename the population categories 
      Pheno.cor.ran$geno.decomp <- factor(Pheno.cor.ran$geno.decomp, labels = c("Panel 1 - WD","Panel 2 - WD","Panel 1 - WW","Panel 2 - WW"))
    # Reordering the geno.decomp levels
      Pheno.cor.ran$geno.decomp <- factor(Pheno.cor.ran$geno.decomp, levels = levels(Pheno.cor.ran$geno.decomp)[c(1,3,2,4)])
    # timeNumber (since January 1st)
      Pheno.cor.ran$timeNumber <- as.numeric(strftime(Pheno.cor.ran$timePoint, format = "%j"))
    
    # Order the data
      Pheno.cor.ran <- Pheno.cor.ran[order(Pheno.cor.ran$geno.decomp, Pheno.cor.ran$genotype, Pheno.cor.ran$plotId, Pheno.cor.ran$timePoint),]
      
    # Verify number of observations per timepoint
      table(Pheno.cor.ran$timePoint)
      table(Pheno.cor.ran$timeNumber)
    
# Spatial model using SpATS (genotype as fixed) ---------------------------
  modPheno.fix <- fitModels(TP = PhenoTP,
                            trait = "LeafArea",
                            what = "fixed")
  summary(modPheno.fix)
  
  # Extract longitudinal results from SpATS: corrected phenotypic values
    Pheno.cor.fix <- getCorrected(modPheno.fix)
  
  # Remove modPheno.fix (not needed anymore)
    rm(modPheno.fix)
    gc()
  
  # Transform colId and rowId to numeric values (they are factors)
    Pheno.cor.fix$colId <- as.numeric(as.character(Pheno.cor.fix$colId))
    Pheno.cor.fix$rowId <- as.numeric(as.character(Pheno.cor.fix$rowId))

  # For the second stage we need the same number of observations per timepoint
    table(Pheno.cor.fix$timePoint)
  
  # There are missing data: fill in the "gaps" with NAs
    # Complete information
    # Column by row by time grid
    crtGrid        <- expand(Pheno.cor.fix, colId, rowId, timePoint)
    crtGrid$plotId <- paste0("c", crtGrid$colId, "r", crtGrid$rowId, sep = "")
    # Genotype information by plotId
    plotId.info    <- expand(Pheno.cor.fix, nesting(plotId, genotype)) 
    finalGrid      <- right_join(crtGrid, plotId.info)
    Pheno.cor.fix  <- right_join(Pheno.cor.fix, finalGrid)
    # Add the TrtPanel information to the results from Pheno.cor.ran 
    pheno.pop <- expand(Pheno.cor.ran, nesting(genotype, geno.decomp))
    Pheno.cor.fix <- left_join(Pheno.cor.fix, pheno.pop)
    
  # Rename the population categories 
    Pheno.cor.fix$geno.decomp <- factor(Pheno.cor.fix$geno.decomp, labels = c("Panel 1 - WD","Panel 2 - WD","Panel 1 - WW","Panel 2 - WW"))
  # Reordering the geno.decomp levels
    Pheno.cor.fix$geno.decomp <- factor(Pheno.cor.fix$geno.decomp, levels = levels(Pheno.cor.fix$geno.decomp)[c(1,3,2,4)])
  # timeNumber (since January 1st)
    Pheno.cor.fix$timeNumber <- as.numeric(strftime(Pheno.cor.fix$timePoint, format = "%j"))
    
  # Order the data
    Pheno.cor.fix <- Pheno.cor.fix[order(Pheno.cor.fix$genotype, Pheno.cor.fix$plotId, Pheno.cor.fix$timePoint),]
    
  # Verify number of observations per timepoint
    table(Pheno.cor.fix$timePoint)
    table(Pheno.cor.fix$timeNumber)
    
# Graphical analysis ------------------------------------------------------
    # Theme for the ggplot plots 
    my.theme <- function(my.size = 20) {
      theme(strip.text.x = element_text(size = my.size + 5), 
            strip.text.y = element_text(size = my.size + 5), 
            plot.title = element_text(hjust = 0.5, size = my.size + 5, face = "bold"), 
            axis.text = element_text(size = my.size), 
            axis.title = element_text(size = my.size + 5), 
            legend.title = element_text(size = my.size), 
            legend.text = element_text(size = my.size + 5, hjust = 0),
            legend.background = element_rect(fill = alpha("white", 0)),
            legend.key = element_rect(fill = alpha("white", 0)),
            legend.justification = c(1,1),
            panel.background = element_rect(fill = "gray95"))
    }
     
  # Figure 2 ----------------------------------------------------------------
  # Spatial distribution of the raw and spatially corrected phenotypic trait
  # at four different measurement times.
    # Plot function (as we want height scale independent for each timepoint)
      plot.each.time <- function(data, response, cols, rows, time.pos, main){
        time.sub <- sort(unique(data$timeNumber))[time.pos] 
        all.time <- droplevels(data[data$timeNumber %in% time.sub,])
        all.time$timeNumber <- factor(all.time$timeNumber[drop=TRUE], labels = paste0("t = ", time.sub))
        all.time.s <- split(all.time, all.time$timeNumber)
        
        aa <- lapply(all.time.s, function(data){
          ggplot(data, aes(x = colId, y = rowId, fill = data[, response])) + 
            geom_tile() +
            scale_fill_gradientn(colours = topo.colors(150), na.value = "gray95", limits = range(data[,response], na.rm = TRUE), breaks = round(do.breaks(range(data[,response], na.rm = TRUE),6),2), guide = guide_colourbar(barwidth = 0.5, barheight = 15)) +
            scale_y_continuous(breaks = seq(min(data$rowId),max(data$rowId),5), expand = c(0,0)) +
            scale_x_continuous(breaks = seq(min(data$colId),max(data$colId),3), expand = c(0,0)) +
            labs(x = "Column", y = "Row", fill = "", title = unique(data$timeNumber)) +
            theme(strip.text.x = element_text(size = 20),
                  plot.title = element_text(hjust = 0, size = 20),
                  axis.text = element_text(size = 15),
                  axis.title = element_text(size = 20),
                  legend.title=element_text(size = 15),
                  legend.text = element_text(size = 15))
        })
        res.all <- do.call(ggarrange, c(aa, nrow = 1))
        res.all <- annotate_figure(res.all, top = text_grob(main, size = 25))
        res.all
      }
    
    # Spatial distribution over time of the raw trait
      plot.each.time(data = Pheno.cor.ran, response = "LeafArea", time.pos = c(6,10,13,15), main = "(a) Raw data")
      # table(Pheno.cor.ran$timeNumber[!is.na(Pheno.cor.ran$LeafArea)])
      
    # Spatial distribution over time of the corrected trait
      x11()
      plot.each.time(data = Pheno.cor.ran, response = "LeafArea_corr", time.pos = c(6,10,13,15), main = "(b) Spatially corrected data")
    
  # Figure 3 ----------------------------------------------------------------
  # Evolution over time of the raw and spatially corrected phenotypic trait 
  # for plants in two genotypes.
    data.sub <- subset(Pheno.cor.ran, genotype == "WW_GenoA44" | genotype == "WW_GenoB20" | genotype == "WD_GenoA44" | genotype == "WD_GenoB20", drop = TRUE)
    data.sub <- data.sub[order(data.sub$genotype, data.sub$plotId),]
    data.sub$genotype <- factor(data.sub$genotype[drop=TRUE], labels = c("Geno 44 - Panel 1 - WD","Geno 20 - Panel 2 - WD","Geno 44 - Panel 1 - WW","Geno 20 - Panel 2 - WW"))
    data.sub$genotype <- factor(data.sub$genotype, levels = levels(data.sub$genotype)[c(1,3,2,4)])
    
    cols <- c("LeafArea" = "gray", "LeafArea_corr" = "blue")
    aa <- ggplot(data.sub) + 
      geom_line(data = data.sub[!is.na(data.sub$LeafArea),], aes(timeNumber, LeafArea, group = plotId, color = "LeafArea")) +
      geom_point(aes(timeNumber, LeafArea, group = plotId, color = "LeafArea"), shape = 20) +
      geom_line(data = data.sub[!is.na(data.sub$LeafArea),], aes(timeNumber, LeafArea_corr, group = plotId, color = "LeafArea_corr")) +
      geom_point(aes(timeNumber, LeafArea_corr, group = plotId, color = "LeafArea_corr"), shape = 20) +
      geom_rug(aes(x = timeNumber, y = NULL), color = "gray50", length = unit(0.02, "npc"), size = 0.4) +
      scale_x_continuous(breaks = seq(min(Pheno.cor.ran$timeNumber),max(Pheno.cor.ran$timeNumber),5)) +
      scale_color_manual(values = cols, labels = c("Raw data", "Spatially corrected data"))+
      labs(x = "Days since January 1st", y = expression(paste("Leaf area (",m^2, " plan",t^{-1},")")), color = "") +
      my.theme(my.size = 15) + theme(legend.position = c(0.19,1)) + facet_grid(~genotype)
    
    x11()
    aa
    
  # Figure S2 ---------------------------------------------------------------
  # Evolution over time of the raw and spatially corrected phenotypic trait
  # for all plants by population.
    bb <- ggplot(Pheno.cor.ran) + 
      geom_line(data = Pheno.cor.ran[!is.na(Pheno.cor.ran$LeafArea),], aes(timeNumber, LeafArea, group = plotId), color = "gray") +
      geom_point(aes(timeNumber, LeafArea, group = plotId), shape = 20, color = "gray") +
      geom_rug(aes(x = timeNumber, y = NULL), color = "gray50", length = unit(0.02, "npc"), size = 0.4) +
      scale_x_continuous(breaks = seq(min(Pheno.cor.ran$timeNumber),max(Pheno.cor.ran$timeNumber),5)) +
      labs(x = "Days since January 1st", y = expression(paste("Leaf area (",m^2, " plan",t^{-1},")")), color = "", title = "(a) Raw data") +
      my.theme(my.size = 15) + facet_grid(~geno.decomp)
    
    x11()
    bb

    cc <- ggplot(Pheno.cor.ran) + 
      geom_line(data = Pheno.cor.ran[!is.na(Pheno.cor.ran$LeafArea_corr),], aes(timeNumber, LeafArea_corr, group = plotId), color = "gray") +
      geom_point(aes(timeNumber, LeafArea_corr, group = plotId), shape = 20, color = "gray") +
      geom_rug(aes(x = timeNumber, y = NULL), color = "gray50", length = unit(0.02, "npc"), size = 0.4) +
      scale_x_continuous(breaks = seq(min(Pheno.cor.ran$timeNumber),max(Pheno.cor.ran$timeNumber),5)) +
      labs(x = "Days since January 1st", y = expression(paste("Leaf area (",m^2, " plan",t^{-1},")")), color = "", title = "(b) Spatially corrected data") +
      my.theme(my.size = 15) + facet_grid(~geno.decomp)
    
    x11()
    cc

  # Figure S3 ---------------------------------------------------------------
  # Comparison of the evolution over time of the spatially corrected phenotypic trait
  # when modelling genotypes as random or fixed effects. 
    
    geno.sub <- c("WD_GenoA44","WD_GenoB20","WW_GenoA44","WW_GenoB20")
    geno.sub.names <- c("Geno 44 - Panel 1 - WD","Geno 20 - Panel 2 - WD","Geno 44 - Panel 1 - WW","Geno 20 - Panel 2 - WW")
    geno.sub.order <- c(1,3,2,4)
    Pheno.cor.ran.sub          <- Pheno.cor.ran[Pheno.cor.ran$genotype %in% geno.sub, ]
    Pheno.cor.ran.sub$genotype <- factor(Pheno.cor.ran.sub$genotype, labels = geno.sub.names)
    Pheno.cor.ran.sub$genotype <- factor(Pheno.cor.ran.sub$genotype, levels = levels(Pheno.cor.ran.sub$genotype)[geno.sub.order])
    Pheno.cor.fix.sub          <- Pheno.cor.fix[Pheno.cor.fix$genotype %in% geno.sub, ]
    Pheno.cor.fix.sub$genotype <- factor(Pheno.cor.fix.sub$genotype, labels = geno.sub.names)
    Pheno.cor.fix.sub$genotype <- factor(Pheno.cor.fix.sub$genotype, levels = levels(Pheno.cor.fix.sub$genotype)[geno.sub.order])
    
    my.cols <- c("1" = "blue", "2" = "green")
    dd <-  ggplot(Pheno.cor.ran.sub) + 
      geom_line(data = Pheno.cor.ran.sub[!is.na(Pheno.cor.ran.sub$LeafArea_corr),], aes(timeNumber, LeafArea_corr, group = plotId, colour = "1"))+
      geom_point(aes(timeNumber, LeafArea_corr, group = plotId, colour = "1"), shape = 20) +
      geom_line(data = Pheno.cor.fix.sub[!is.na(Pheno.cor.fix.sub$LeafArea_corr),], aes(timeNumber, LeafArea_corr, group = plotId, colour = "2")) +
      geom_point(data = Pheno.cor.fix.sub, aes(timeNumber, LeafArea_corr, group = plotId, colour = "2"), shape = 20) +
      geom_rug(aes(x = timeNumber, y = NULL), color = "gray50", length = unit(0.02, "npc"), size = 0.4) +
      scale_x_continuous(breaks = seq(min(Pheno.cor.ran$timeNumber),max(Pheno.cor.ran$timeNumber), 5)) +
      scale_color_manual(values = my.cols, labels = c("Genotypes as random", "Genotypes as fixed"))+
      labs(x = "Days since January 1st", y = expression(paste("Spatially corrected leaf area (",m^2, " plan",t^{-1},")")), color = "") +
      my.theme(my.size = 15) + theme(legend.position = c(0.19,1)) +  facet_grid(~genotype)
    
    x11()
    dd
