# Supplementary material for: A two-stage approach for the spatio-temporal analysis of high-throughput phenotyping data
Source: Sci Rep. 2022 Feb 24;12:3177. doi: 10.1038/s41598-022-06935-9 (PMC8873425; doi:10.1038/s41598-022-06935-9)
Supplement: Supplementary file 2 — Supplementary Information. [file 41598_2022_6935_MOESM2_ESM.zip › HTP_two_stage_approach/PhenoArch_Second_Stage_Pspline_Hierarchical_Curve_Data_Model.R]

##..........................................................
## R-code to reproduce the analyses for the second stage of the two-stage approach for the PhenoArch platform (INRAE Montpellier) described in the paper
##
## "A two-stage approach for the spatio-temporal analysis of high-throughput phenotyping data"
##
## Authors: Diana M. Pérez-Valencia, María Xosé Rodríguez-Álvarez, Martin P. Boer, Lukas Kronenberg, 
##          Llorenç Cabrera-Bosquet, Andreas Hund, Emilie J. Millet and Fred A. van Eeuwijk
##
## Contact: Diana M. Pérez-Valencia - dperez@bcamath.org
##..........................................................

## To navigate more easily through the code when using RStudio, we recommend to collapse it: Alt+o (Cmd+Alt+o on the Mac)

# Load the needed packages ------------------------------------------------
  library(splines)
  library(Matrix)
  library(slam)
  library(spam)
  library(ggplot2)

# Load the needed functions -----------------------------------------------
  # Extra functions
    source("Help_functions_Pspline_Hierarchical_Curve_Data_Model.R")

  # Function to fit, predict and plot the psHDM model
    source("Functions_Pspline_Hierarchical_Curve_Data_Model.R")

# Fit the Hierarchical Data Model (HDM) -----------------------------------
  # You need the Pheno.cor.ran data from the first stage
  
  # Check that all plants have been "measured" at all timepoints (the dataset may contain missing information)
    table(Pheno.cor.ran$timePoint)
    table(Pheno.cor.ran$timeNumber)
    
  # Defining the number of segments (nseg) for each level of the hierarchy
  # Remember that b = nseg + bdeg, where b is the B-spline basis dimension and bdeg is the degree of the B-spline basis
    start <- proc.time()[3]
    fit.psHDM  <- psHDM(response = "LeafArea_corr",
                        time = "timeNumber",
                        pop = "geno.decomp",
                        geno = "genotype", 
                        plant = "plotId",
                        weights = "wt",
                        data = Pheno.cor.ran,
                        dif.var = list(geno = FALSE, plant = FALSE),
                        smooth.pop = list(nseg = 10, bdeg = 3, pord = 2),
                        smooth.geno = list(nseg = 10, bdeg = 3, pord = 2),
                        smooth.plant = list(nseg = 10, bdeg = 3, pord = 2),
                        offset = NULL, family = gaussian(), maxit = 200, trace = TRUE, thr = 1e-03)
    end <- proc.time()[3]
    end - start
    gc()

# Predict the Hierarchical Data Model (HDM) -------------------------------
  # Predict the HDM at the original timepoints (curves and their first and second derivatives)
  # and compute standard errors at the population and genotype levels
    pred.psHDM <- predict.psHDM(object = fit.psHDM,
                                newtimes = fit.psHDM$time, 
                                pred = list(pop = TRUE, geno = TRUE, plant = TRUE), 
                                se = list(pop = TRUE, geno = TRUE, plant = FALSE))

# Graphical analysis ------------------------------------------------------
  # Figure 4(a)(b)(d) -------------------------------------------------------
  # Additional to Figure 5(a)(b)(c), this plot function provides plots for the 
  # first-order derivative of the population and genotype-specific growth curves,
  # as well as genotype-specific growth curves
    plot.pred.psHDM(object = pred.psHDM,
                    geno.sub = c("WD_GenoA44","WD_GenoB20","WW_GenoA44","WW_GenoB20"), 
                    # Order of geno.sub.names must match with the orden in geno.sub
                    geno.sub.names = c("Geno 44 - Panel 1 - WD","Geno 20 - Panel 2 - WD","Geno 44 - Panel 1 - WW","Geno 20 - Panel 2 - WW"), 
                    # Specify the order you wish in the plot
                    geno.sub.order = c(1,3,2,4),
                    ylab = expression(paste("Spatially corrected leaf area (",m^2, " plan",t^{-1},")")),
                    xlab = "Days since January 1st",
                    my.theme = my.theme(my.size = 15),
                    ask = TRUE,
                    global.main = list(pop.tra = "(a) Population-specific growth curves",
                                       pop.tra.deriv1 = "First-order derivative of the population-specific growth curves",
                                       geno.tra = "Genotype-specific growth curves",
                                       geno.tra.deriv1 = "First-order derivative of the genotype-specific growth curves",
                                       geno.dev = "(b) Genotype-specific deviations (all genotypes)",
                                       plant.tra = "(d) Plant- and genotype-specific growth curves"))
    
  # Figure 4(c) -------------------------------------------------------------
  # Genotype by water regime interaction (genotype deviations) 
    # list to df
      dataDF <- list.to.df(object = pred.psHDM)
      geno.tra <- dataDF$geno.tra
      
      geno.tra$geno.only <- factor(geno.tra$geno, labels = substring(levels(geno.tra$geno),4))
      geno.tra$geno.name <- factor(geno.tra$geno, labels = paste0(substring(levels(geno.tra$geno),4,7)," ",substring(levels(geno.tra$geno),9,10)))
      r.min <- min(geno.tra$eta_geno_dev - 1.96 * geno.tra$se_geno_dev)
      r.max <- max(geno.tra$eta_geno_dev + 1.96 * geno.tra$se_geno_dev)
      min.t <- min(geno.tra$timepoint)
      max.t <- max(geno.tra$timepoint)
      
      cc1 <- ggplot(geno.tra[geno.tra$geno.only %in% c("GenoA43","GenoA44","GenoB03","GenoB20"),]) + 
        geom_line(aes(timepoint, eta_geno_dev, group = geno.name, colour = geno.name)) +
        geom_ribbon(aes(x = timepoint, ymin = eta_geno_dev - 1.96 * se_geno_dev, ymax = eta_geno_dev + 1.96 * se_geno_dev, group = geno.name, fill = geno.name), alpha = 0.2, show.legend = FALSE) +
        geom_rug(aes(x = timepoint, y = NULL), color = "gray", length = unit(0.01, "npc")) +
        scale_x_continuous(breaks=seq(min.t, max.t, 5)) +
        labs(x = "Days since January 1st", y = expression(paste("Spatially corrected leaf area (",m^2, " plan",t^{-1},")")), title = "(c) Genotype-specific deviations (two genotypes per Panel)" ,color = "") +
        my.theme(my.size = 15) + theme(legend.position = c(0.09,1.05)) + facet_grid( ~ pop)
      cc1
  
# RMSE and MAPE -----------------------------------------------------------
  df.plant <- data.frame(obs_plant = c(do.call("cbind", fit.psHDM$y)),
                         fit_plant = c(do.call("cbind", fit.psHDM$eta_plant$eta_plant)))
  RMSE <- sqrt(mean((df.plant$obs_plant - df.plant$fit_plant)^2, na.rm = TRUE))
  MAPE <- (mean(abs(df.plant$obs_plant - df.plant$fit_plant)/df.plant$obs_plant, na.rm = TRUE))
  RMSE
  # [1] 0.00399497
  MAPE
  # [1] 0.02853398
      
