# Supplementary material for: A two-stage approach for the spatio-temporal analysis of high-throughput phenotyping data
Source: Sci Rep. 2022 Feb 24;12:3177. doi: 10.1038/s41598-022-06935-9 (PMC8873425; doi:10.1038/s41598-022-06935-9)
Supplement: Supplementary file 2 — Supplementary Information. [file 41598_2022_6935_MOESM2_ESM.zip › HTP_two_stage_approach/PhenoArchData_paper_two_stage_approach.csv]

	timeNumber	timePoint	rowId	colId	plotId	TrtGeno	TrtPanel	LeafArea
1	103	2017-04-13	26	24	c24r26	WD_GenoA01	WD_Panel1	0.003377735
2	103	2017-04-13	56	21	c21r56	WD_GenoA01	WD_Panel1	0.002489031
3	103	2017-04-13	3	28	c28r3	WD_GenoA01	WD_Panel1	0.002515396
4	103	2017-04-13	24	20	c20r24	WD_GenoA01	WD_Panel1	0.003256119
5	103	2017-04-13	2	16	c16r2	WD_GenoA01	WD_Panel1	0.002871676
6	103	2017-04-13	24	21	c21r24	WD_GenoA02	WD_Panel1	0.002923092
7	103	2017-04-13	16	24	c24r16	WD_GenoA02	WD_Panel1	0.003228345
8	103	2017-04-13	38	16	c16r38	WD_GenoA02	WD_Panel1	0.002677329
9	103	2017-04-13	52	28	c28r52	WD_GenoA02	WD_Panel1	0.002369287
10	103	2017-04-13	60	20	c20r60	WD_GenoA02	WD_Panel1	0.00270196
11	103	2017-04-13	32	24	c24r32	WD_GenoA03	WD_Panel1	0.002446092
12	103	2017-04-13	59	21	c21r59	WD_GenoA03	WD_Panel1	0.002308341
13	103	2017-04-13	15	16	c16r15	WD_GenoA03	WD_Panel1	0.003215548
14	103	2017-04-13	56	20	c20r56	WD_GenoA03	WD_Panel1	0.002367385
15	103	2017-04-13	2	28	c28r2	WD_GenoA03	WD_Panel1	0.00254906
16	103	2017-04-13	34	16	c16r34	WD_GenoA04	WD_Panel1	0.001467002
17	103	2017-04-13	7	20	c20r7	WD_GenoA04	WD_Panel1	0.002177545
18	103	2017-04-13	39	21	c21r39	WD_GenoA04	WD_Panel1	0.001521498
19	103	2017-04-13	23	24	c24r23	WD_GenoA04	WD_Panel1	0.001915742
20	103	2017-04-13	23	28	c28r23	WD_GenoA04	WD_Panel1	0.001966442
21	103	2017-04-13	46	24	c24r46	WD_GenoA05	WD_Panel1	0.002357504
22	103	2017-04-13	16	28	c28r16	WD_GenoA05	WD_Panel1	0.002526402
23	103	2017-04-13	24	16	c16r24	WD_GenoA05	WD_Panel1	0.002458901
24	103	2017-04-13	28	21	c21r28	WD_GenoA05	WD_Panel1	0.003158924
25	103	2017-04-13	21	20	c20r21	WD_GenoA05	WD_Panel1	0.002747051
26	103	2017-04-13	14	28	c28r14	WD_GenoA06	WD_Panel1	0.002966795
27	103	2017-04-13	42	20	c20r42	WD_GenoA06	WD_Panel1	0.002261624
28	103	2017-04-13	3	21	c21r3	WD_GenoA06	WD_Panel1	0.003072926
29	103	2017-04-13	30	24	c24r30	WD_GenoA06	WD_Panel1	0.00301822
30	103	2017-04-13	50	16	c16r50	WD_GenoA06	WD_Panel1	0.002632797
31	103	2017-04-13	1	24	c24r1	WD_GenoA07	WD_Panel1	0.003570832
32	103	2017-04-13	25	16	c16r25	WD_GenoA07	WD_Panel1	0.003395914
33	103	2017-04-13	41	28	c28r41	WD_GenoA07	WD_Panel1	0.002929714
34	103	2017-04-13	39	20	c20r39	WD_GenoA07	WD_Panel1	0.003365162
35	103	2017-04-13	19	21	c21r19	WD_GenoA07	WD_Panel1	0.00370474
36	103	2017-04-13	12	28	c28r12	WD_GenoA08	WD_Panel1	0.002901238
37	103	2017-04-13	18	16	c16r18	WD_GenoA08	WD_Panel1	0.004143139
38	103	2017-04-13	41	20	c20r41	WD_GenoA08	WD_Panel1	0.004442198
39	103	2017-04-13	8	24	c24r8	WD_GenoA08	WD_Panel1	0.00357517
40	103	2017-04-13	27	21	c21r27	WD_GenoA08	WD_Panel1	0.003528724
41	103	2017-04-13	22	16	c16r22	WD_GenoA09	WD_Panel1	0.002792883
42	103	2017-04-13	9	28	c28r9	WD_GenoA09	WD_Panel1	0.002805865
43	103	2017-04-13	4	20	c20r4	WD_GenoA09	WD_Panel1	0.003560857
44	103	2017-04-13	24	24	c24r24	WD_GenoA09	WD_Panel1	0.002748069
45	103	2017-04-13	4	21	c21r4	WD_GenoA09	WD_Panel1	0.002810915
46	103	2017-04-13	56	28	c28r56	WD_GenoA10	WD_Panel1	0.002505988
47	103	2017-04-13	6	24	c24r6	WD_GenoA10	WD_Panel1	0.003811042
48	103	2017-04-13	37	16	c16r37	WD_GenoA10	WD_Panel1	0.00268837
49	103	2017-04-13	55	21	c21r55	WD_GenoA10	WD_Panel1	0.003146387
50	103	2017-04-13	17	20	c20r17	WD_GenoA10	WD_Panel1	0.003603925
51	103	2017-04-13	54	20	c20r54	WD_GenoA11	WD_Panel1	0.002055503
52	103	2017-04-13	10	28	c28r10	WD_GenoA11	WD_Panel1	0.00205261
53	103	2017-04-13	57	16	c16r57	WD_GenoA11	WD_Panel1	0.002132448
54	103	2017-04-13	6	21	c21r6	WD_GenoA11	WD_Panel1	0.003080432
55	103	2017-04-13	5	24	c24r5	WD_GenoA11	WD_Panel1	0.002575355
56	103	2017-04-13	30	16	c16r30	WD_GenoA12	WD_Panel1	0.002582529
57	103	2017-04-13	15	20	c20r15	WD_GenoA12	WD_Panel1	0.002264437
58	103	2017-04-13	40	28	c28r40	WD_GenoA12	WD_Panel1	0.001957006
59	103	2017-04-13	38	21	c21r38	WD_GenoA12	WD_Panel1	0.001831227
60	103	2017-04-13	14	24	c24r14	WD_GenoA12	WD_Panel1	0.002919625
61	103	2017-04-13	51	20	c20r51	WD_GenoA13	WD_Panel1	0.002857824
62	103	2017-04-13	26	28	c28r26	WD_GenoA13	WD_Panel1	0.002391738
63	103	2017-04-13	22	21	c21r22	WD_GenoA13	WD_Panel1	0.003286759
64	103	2017-04-13	36	24	c24r36	WD_GenoA13	WD_Panel1	0.00262522
65	103	2017-04-13	25	28	c28r25	WD_GenoA14	WD_Panel1	0.002936569
66	103	2017-04-13	38	20	c20r38	WD_GenoA14	WD_Panel1	0.002422282
67	103	2017-04-13	53	21	c21r53	WD_GenoA14	WD_Panel1	0.002489555
68	103	2017-04-13	35	16	c16r35	WD_GenoA14	WD_Panel1	0.002541939
69	103	2017-04-13	18	24	c24r18	WD_GenoA14	WD_Panel1	0.002718436
70	103	2017-04-13	7	24	c24r7	WD_GenoA15	WD_Panel1	0.00348957
71	103	2017-04-13	1	16	c16r1	WD_GenoA15	WD_Panel1	0.003811062
72	103	2017-04-13	8	20	c20r8	WD_GenoA15	WD_Panel1	0.003537497
73	103	2017-04-13	50	28	c28r50	WD_GenoA15	WD_Panel1	0.001966921
74	103	2017-04-13	30	21	c21r30	WD_GenoA15	WD_Panel1	0.003228061
75	103	2017-04-13	47	28	c28r47	WD_GenoA16	WD_Panel1	0.00268131
76	103	2017-04-13	20	24	c24r20	WD_GenoA16	WD_Panel1	0.003105716
77	103	2017-04-13	7	16	c16r7	WD_GenoA16	WD_Panel1	0.002853119
78	103	2017-04-13	49	20	c20r49	WD_GenoA16	WD_Panel1	0.002242813
79	103	2017-04-13	7	21	c21r7	WD_GenoA16	WD_Panel1	0.002734963
80	103	2017-04-13	46	20	c20r46	WD_GenoA17	WD_Panel1	0.00140279
81	103	2017-04-13	36	28	c28r36	WD_GenoA17	WD_Panel1	0.001087095
82	103	2017-04-13	46	21	c21r46	WD_GenoA17	WD_Panel1	0.000872756
83	103	2017-04-13	43	16	c16r43	WD_GenoA17	WD_Panel1	0.000128281
84	103	2017-04-13	53	16	c16r53	WD_GenoA18	WD_Panel1	0.00229233
85	103	2017-04-13	57	24	c24r57	WD_GenoA18	WD_Panel1	0.003065116
86	103	2017-04-13	43	21	c21r43	WD_GenoA18	WD_Panel1	0.001673543
87	103	2017-04-13	58	28	c28r58	WD_GenoA18	WD_Panel1	0.002082844
88	103	2017-04-13	29	24	c24r29	WD_GenoA19	WD_Panel1	0.004035419
89	103	2017-04-13	53	28	c28r53	WD_GenoA19	WD_Panel1	0.00290996
90	103	2017-04-13	36	21	c21r36	WD_GenoA19	WD_Panel1	0.003358992
91	103	2017-04-13	58	20	c20r58	WD_GenoA19	WD_Panel1	0.003691423
92	103	2017-04-13	49	16	c16r49	WD_GenoA19	WD_Panel1	0.00405109
93	103	2017-04-13	31	28	c28r31	WD_GenoA20	WD_Panel1	0.002466277
94	103	2017-04-13	59	24	c24r59	WD_GenoA20	WD_Panel1	0.002714977
95	103	2017-04-13	56	16	c16r56	WD_GenoA20	WD_Panel1	0.002800812
96	103	2017-04-13	43	20	c20r43	WD_GenoA20	WD_Panel1	0.001785854
97	103	2017-04-13	13	28	c28r13	WD_GenoA21	WD_Panel1	0.003963341
98	103	2017-04-13	4	16	c16r4	WD_GenoA21	WD_Panel1	0.004024737
99	103	2017-04-13	49	21	c21r49	WD_GenoA21	WD_Panel1	0.003296527
100	103	2017-04-13	13	20	c20r13	WD_GenoA21	WD_Panel1	0.003301404
101	103	2017-04-13	52	24	c24r52	WD_GenoA21	WD_Panel1	0.003442531
102	103	2017-04-13	49	24	c24r49	WD_GenoA22	WD_Panel1	0.002531735
103	103	2017-04-13	49	28	c28r49	WD_GenoA22	WD_Panel1	0.003188919
104	103	2017-04-13	2	20	c20r2	WD_GenoA22	WD_Panel1	0.002919611
105	103	2017-04-13	28	16	c16r28	WD_GenoA22	WD_Panel1	0.002643875
106	103	2017-04-13	14	21	c21r14	WD_GenoA22	WD_Panel1	0.002978745
107	103	2017-04-13	52	16	c16r52	WD_GenoA23	WD_Panel1	0.002700369
108	103	2017-04-13	28	20	c20r28	WD_GenoA23	WD_Panel1	0.002929019
109	103	2017-04-13	26	21	c21r26	WD_GenoA23	WD_Panel1	0.00397284
110	103	2017-04-13	43	28	c28r43	WD_GenoA23	WD_Panel1	0.003712156
111	103	2017-04-13	37	24	c24r37	WD_GenoA23	WD_Panel1	0.00258837
112	103	2017-04-13	18	28	c28r18	WD_GenoA24	WD_Panel1	0.003228137
113	103	2017-04-13	54	24	c24r54	WD_GenoA24	WD_Panel1	0.002614596
114	103	2017-04-13	2	21	c21r2	WD_GenoA24	WD_Panel1	0.003363324
115	103	2017-04-13	59	20	c20r59	WD_GenoA24	WD_Panel1	0.002906775
116	103	2017-04-13	27	16	c16r27	WD_GenoA24	WD_Panel1	0.003113416
117	103	2017-04-13	55	16	c16r55	WD_GenoA25	WD_Panel1	0.001832701
118	103	2017-04-13	27	28	c28r27	WD_GenoA25	WD_Panel1	0.002544444
119	103	2017-04-13	43	24	c24r43	WD_GenoA25	WD_Panel1	0.001340526
120	103	2017-04-13	52	20	c20r52	WD_GenoA25	WD_Panel1	0.001800946
121	103	2017-04-13	35	21	c21r35	WD_GenoA25	WD_Panel1	0.001109842
122	103	2017-04-13	29	28	c28r29	WD_GenoA26	WD_Panel1	0.003006334
123	103	2017-04-13	31	21	c21r31	WD_GenoA26	WD_Panel1	0.00358876
124	103	2017-04-13	39	24	c24r39	WD_GenoA26	WD_Panel1	0.002387746
125	103	2017-04-13	29	16	c16r29	WD_GenoA26	WD_Panel1	0.003676158
126	103	2017-04-13	47	20	c20r47	WD_GenoA26	WD_Panel1	0.002939588
127	103	2017-04-13	42	24	c24r42	WD_GenoA27	WD_Panel1	0.001697557
128	103	2017-04-13	18	20	c20r18	WD_GenoA27	WD_Panel1	0.00168922
129	103	2017-04-13	17	16	c16r17	WD_GenoA27	WD_Panel1	0.001751376
130	103	2017-04-13	5	28	c28r5	WD_GenoA27	WD_Panel1	0.001620921
131	103	2017-04-13	40	21	c21r40	WD_GenoA27	WD_Panel1	0.001677811
132	103	2017-04-13	38	28	c28r38	WD_GenoA28	WD_Panel1	0.00297076
133	103	2017-04-13	9	24	c24r9	WD_GenoA28	WD_Panel1	0.002184284
134	103	2017-04-13	16	20	c20r16	WD_GenoA28	WD_Panel1	0.003728883
135	103	2017-04-13	44	16	c16r44	WD_GenoA28	WD_Panel1	0.002810433
136	103	2017-04-13	15	21	c21r15	WD_GenoA28	WD_Panel1	0.002654479
137	103	2017-04-13	34	20	c20r34	WD_GenoA29	WD_Panel1	0.002501707
138	103	2017-04-13	44	21	c21r44	WD_GenoA29	WD_Panel1	0.002063422
139	103	2017-04-13	50	24	c24r50	WD_GenoA29	WD_Panel1	0.002530379
140	103	2017-04-13	37	28	c28r37	WD_GenoA29	WD_Panel1	0.001710268
141	103	2017-04-13	32	16	c16r32	WD_GenoA29	WD_Panel1	0.002574922
142	103	2017-04-13	15	24	c24r15	WD_GenoA30	WD_Panel1	0.003248618
143	103	2017-04-13	28	28	c28r28	WD_GenoA30	WD_Panel1	0.002634027
144	103	2017-04-13	14	16	c16r14	WD_GenoA30	WD_Panel1	0.003010205
145	103	2017-04-13	8	21	c21r8	WD_GenoA30	WD_Panel1	0.003006389
146	103	2017-04-13	22	20	c20r22	WD_GenoA30	WD_Panel1	0.003599006
147	103	2017-04-13	50	20	c20r50	WD_GenoA31	WD_Panel1	0.004295785
148	103	2017-04-13	12	24	c24r12	WD_GenoA31	WD_Panel1	0.005248721
149	103	2017-04-13	59	16	c16r59	WD_GenoA31	WD_Panel1	0.00354905
150	103	2017-04-13	11	28	c28r11	WD_GenoA31	WD_Panel1	0.00507742
151	103	2017-04-13	13	21	c21r13	WD_GenoA31	WD_Panel1	0.003912996
152	103	2017-04-13	37	21	c21r37	WD_GenoA32	WD_Panel1	0.002397436
153	103	2017-04-13	13	16	c16r13	WD_GenoA32	WD_Panel1	0.003235981
154	103	2017-04-13	36	20	c20r36	WD_GenoA32	WD_Panel1	0.003451814
155	103	2017-04-13	60	24	c24r60	WD_GenoA32	WD_Panel1	0.003436315
156	103	2017-04-13	34	28	c28r34	WD_GenoA32	WD_Panel1	0.003013698
157	103	2017-04-13	5	20	c20r5	WD_GenoA33	WD_Panel1	0.003330979
158	103	2017-04-13	58	24	c24r58	WD_GenoA33	WD_Panel1	0.002815315
159	103	2017-04-13	34	21	c21r34	WD_GenoA33	WD_Panel1	0.002774878
160	103	2017-04-13	4	28	c28r4	WD_GenoA33	WD_Panel1	0.003891773
161	103	2017-04-13	5	16	c16r5	WD_GenoA33	WD_Panel1	0.00349656
162	103	2017-04-13	15	28	c28r15	WD_GenoA34	WD_Panel1	0.002795141
163	103	2017-04-13	21	21	c21r21	WD_GenoA34	WD_Panel1	0.002622331
164	103	2017-04-13	42	16	c16r42	WD_GenoA34	WD_Panel1	0.002395483
165	103	2017-04-13	19	24	c24r19	WD_GenoA34	WD_Panel1	0.002811875
166	103	2017-04-13	31	20	c20r31	WD_GenoA34	WD_Panel1	0.002134545
167	103	2017-04-13	53	24	c24r53	WD_GenoA35	WD_Panel1	0.00293023
168	103	2017-04-13	6	28	c28r6	WD_GenoA35	WD_Panel1	0.001382228
169	103	2017-04-13	21	16	c16r21	WD_GenoA35	WD_Panel1	0.002246353
170	103	2017-04-13	11	21	c21r11	WD_GenoA35	WD_Panel1	0.001569565
171	103	2017-04-13	48	20	c20r48	WD_GenoA35	WD_Panel1	0.002103671
172	103	2017-04-13	9	16	c16r9	WD_GenoA36	WD_Panel1	0.001638823
173	103	2017-04-13	21	24	c24r21	WD_GenoA36	WD_Panel1	0.00166403
174	103	2017-04-13	5	21	c21r5	WD_GenoA37	WD_Panel1	0.002523684
175	103	2017-04-13	31	16	c16r31	WD_GenoA37	WD_Panel1	0.002365924
176	103	2017-04-13	30	20	c20r30	WD_GenoA37	WD_Panel1	0.00289175
177	103	2017-04-13	48	28	c28r48	WD_GenoA37	WD_Panel1	0.00179477
178	103	2017-04-13	55	24	c24r55	WD_GenoA37	WD_Panel1	0.002183667
179	103	2017-04-13	58	21	c21r58	WD_GenoA38	WD_Panel1	0.002074447
180	103	2017-04-13	51	28	c28r51	WD_GenoA38	WD_Panel1	0.001865192
181	103	2017-04-13	33	20	c20r33	WD_GenoA38	WD_Panel1	0.002373434
182	103	2017-04-13	3	16	c16r3	WD_GenoA38	WD_Panel1	0.002480281
183	103	2017-04-13	47	24	c24r47	WD_GenoA38	WD_Panel1	0.002318162
184	103	2017-04-13	45	28	c28r45	WD_GenoA39	WD_Panel1	0.002408952
185	103	2017-04-13	25	24	c24r25	WD_GenoA39	WD_Panel1	0.002590826
186	103	2017-04-13	20	16	c16r20	WD_GenoA39	WD_Panel1	0.002114646
187	103	2017-04-13	42	21	c21r42	WD_GenoA39	WD_Panel1	0.002342625
188	103	2017-04-13	44	20	c20r44	WD_GenoA39	WD_Panel1	0.001697287
189	103	2017-04-13	16	16	c16r16	WD_GenoA40	WD_Panel1	0.002555131
190	103	2017-04-13	35	28	c28r35	WD_GenoA40	WD_Panel1	0.002531361
191	103	2017-04-13	10	20	c20r10	WD_GenoA40	WD_Panel1	0.002886942
192	103	2017-04-13	9	21	c21r9	WD_GenoA40	WD_Panel1	0.002174524
193	103	2017-04-13	54	16	c16r54	WD_GenoA41	WD_Panel1	0.001899439
194	103	2017-04-13	1	20	c20r1	WD_GenoA41	WD_Panel1	0.002831647
195	103	2017-04-13	57	21	c21r57	WD_GenoA41	WD_Panel1	0.002178625
196	103	2017-04-13	33	28	c28r33	WD_GenoA41	WD_Panel1	0.002404147
197	103	2017-04-13	31	24	c24r31	WD_GenoA41	WD_Panel1	0.002554714
198	103	2017-04-13	12	20	c20r12	WD_GenoA42	WD_Panel1	0.003126848
199	103	2017-04-13	46	28	c28r46	WD_GenoA42	WD_Panel1	0.002856557
200	103	2017-04-13	1	21	c21r1	WD_GenoA42	WD_Panel1	0.002754092
201	103	2017-04-13	58	16	c16r58	WD_GenoA42	WD_Panel1	0.002579623
202	103	2017-04-13	48	24	c24r48	WD_GenoA42	WD_Panel1	0.002259197
203	103	2017-04-13	55	20	c20r55	WD_GenoA43	WD_Panel1	0.002147653
204	103	2017-04-13	17	24	c24r17	WD_GenoA43	WD_Panel1	0.002269603
205	103	2017-04-13	19	28	c28r19	WD_GenoA43	WD_Panel1	0.001691835
206	103	2017-04-13	41	21	c21r41	WD_GenoA43	WD_Panel1	0.002117081
207	103	2017-04-13	55	28	c28r55	WD_GenoA44	WD_Panel1	0.002459623
208	103	2017-04-13	6	20	c20r6	WD_GenoA44	WD_Panel1	0.003552099
209	103	2017-04-13	11	16	c16r11	WD_GenoA44	WD_Panel1	0.003227995
210	103	2017-04-13	4	24	c24r4	WD_GenoA44	WD_Panel1	0.003425027
211	103	2017-04-13	47	21	c21r47	WD_GenoA44	WD_Panel1	0.002126061
212	103	2017-04-13	1	28	c28r1	WD_GenoA45	WD_Panel1	0.001912646
213	103	2017-04-13	11	24	c24r11	WD_GenoA45	WD_Panel1	0.003039784
214	103	2017-04-13	51	21	c21r51	WD_GenoA45	WD_Panel1	0.002203671
215	103	2017-04-13	47	16	c16r47	WD_GenoA45	WD_Panel1	0.001585085
216	103	2017-04-13	9	20	c20r9	WD_GenoA45	WD_Panel1	0.002652744
217	103	2017-04-13	36	16	c16r36	WD_GenoA46	WD_Panel1	0.003116557
218	103	2017-04-13	12	21	c21r12	WD_GenoA46	WD_Panel1	0.003019878
219	103	2017-04-13	32	28	c28r32	WD_GenoA46	WD_Panel1	0.002473959
220	103	2017-04-13	57	20	c20r57	WD_GenoA46	WD_Panel1	0.002785046
221	103	2017-04-13	45	16	c16r45	WD_GenoA47	WD_Panel1	0.002665795
222	103	2017-04-13	33	21	c21r33	WD_GenoA47	WD_Panel1	0.003106463
223	103	2017-04-13	37	20	c20r37	WD_GenoA47	WD_Panel1	0.002923316
224	103	2017-04-13	35	24	c24r35	WD_GenoA47	WD_Panel1	0.002741739
225	103	2017-04-13	44	28	c28r44	WD_GenoA47	WD_Panel1	0.00311856
226	103	2017-04-13	32	21	c21r32	WD_GenoA48	WD_Panel1	0.00349731
227	103	2017-04-13	41	16	c16r41	WD_GenoA48	WD_Panel1	0.003264076
228	103	2017-04-13	29	20	c20r29	WD_GenoA48	WD_Panel1	0.003163595
229	103	2017-04-13	57	28	c28r57	WD_GenoA48	WD_Panel1	0.003213025
230	103	2017-04-13	10	24	c24r10	WD_GenoA48	WD_Panel1	0.002438832
231	103	2017-04-13	42	28	c28r42	WD_GenoA49	WD_Panel1	0.002992322
232	103	2017-04-13	48	21	c21r48	WD_GenoA49	WD_Panel1	0.002708083
233	103	2017-04-13	44	24	c24r44	WD_GenoA49	WD_Panel1	0.002390708
234	103	2017-04-13	25	20	c20r25	WD_GenoA49	WD_Panel1	0.002912057
235	103	2017-04-13	7	28	c28r7	WD_GenoA50	WD_Panel1	0.002582982
236	103	2017-04-13	40	16	c16r40	WD_GenoA50	WD_Panel1	0.002054944
237	103	2017-04-13	29	21	c21r29	WD_GenoA50	WD_Panel1	0.004042749
238	103	2017-04-13	11	20	c20r11	WD_GenoA50	WD_Panel1	0.003689227
239	103	2017-04-13	22	24	c24r22	WD_GenoA50	WD_Panel1	0.003290313
240	103	2017-04-13	14	20	c20r14	WD_GenoA51	WD_Panel1	0.003670103
241	103	2017-04-13	23	16	c16r23	WD_GenoA51	WD_Panel1	0.0028246
242	103	2017-04-13	33	24	c24r33	WD_GenoA51	WD_Panel1	0.003079317
243	103	2017-04-13	45	21	c21r45	WD_GenoA51	WD_Panel1	0.002640857
244	103	2017-04-13	54	28	c28r54	WD_GenoA51	WD_Panel1	0.002790302
245	103	2017-04-13	45	20	c20r45	WD_GenoA52	WD_Panel1	0.002576994
246	103	2017-04-13	33	16	c16r33	WD_GenoA52	WD_Panel1	0.002564937
247	103	2017-04-13	8	28	c28r8	WD_GenoA52	WD_Panel1	0.002706864
248	103	2017-04-13	23	21	c21r23	WD_GenoA52	WD_Panel1	0.00190046
249	103	2017-04-13	41	24	c24r41	WD_GenoA52	WD_Panel1	0.002398236
250	103	2017-04-13	20	28	c28r20	WD_GenoA53	WD_Panel1	0.002768102
251	103	2017-04-13	27	20	c20r27	WD_GenoA53	WD_Panel1	0.003168831
252	103	2017-04-13	40	24	c24r40	WD_GenoA53	WD_Panel1	0.002265847
253	103	2017-04-13	39	16	c16r39	WD_GenoA53	WD_Panel1	0.002571379
254	103	2017-04-13	16	21	c21r16	WD_GenoA53	WD_Panel1	0.002599424
255	103	2017-04-13	23	20	c20r23	WD_GenoA54	WD_Panel1	0.002958831
256	103	2017-04-13	60	16	c16r60	WD_GenoA54	WD_Panel1	0.002284457
257	103	2017-04-13	27	24	c24r27	WD_GenoA54	WD_Panel1	0.002398751
258	103	2017-04-13	60	28	c28r60	WD_GenoA54	WD_Panel1	0.002108033
259	103	2017-04-13	17	21	c21r17	WD_GenoA54	WD_Panel1	0.002700096
260	103	2017-04-13	53	20	c20r53	WD_GenoA55	WD_Panel1	0.001507214
261	103	2017-04-13	21	28	c28r21	WD_GenoA55	WD_Panel1	0.001893897
262	103	2017-04-13	60	21	c21r60	WD_GenoA55	WD_Panel1	0.00202168
263	103	2017-04-13	26	16	c16r26	WD_GenoA55	WD_Panel1	0.002505772
264	103	2017-04-13	2	24	c24r2	WD_GenoA55	WD_Panel1	0.001781935
265	103	2017-04-13	6	16	c16r6	WD_GenoA56	WD_Panel1	0.003634727
266	103	2017-04-13	50	21	c21r50	WD_GenoA56	WD_Panel1	0.002941819
267	103	2017-04-13	3	24	c24r3	WD_GenoA56	WD_Panel1	0.003382059
268	103	2017-04-13	30	28	c28r30	WD_GenoA56	WD_Panel1	0.002805991
269	103	2017-04-13	26	20	c20r26	WD_GenoA56	WD_Panel1	0.003486733
270	103	2017-04-13	24	28	c28r24	WD_GenoA57	WD_Panel1	0.001090523
271	103	2017-04-13	40	20	c20r40	WD_GenoA57	WD_Panel1	0.001993927
272	103	2017-04-13	10	21	c21r10	WD_GenoA57	WD_Panel1	0.002198835
273	103	2017-04-13	12	16	c16r12	WD_GenoA57	WD_Panel1	0.002904059
274	103	2017-04-13	38	24	c24r38	WD_GenoA57	WD_Panel1	0.001551594
275	103	2017-04-13	59	28	c28r59	WD_GenoA58	WD_Panel1	0.002107038
276	103	2017-04-13	13	24	c24r13	WD_GenoA58	WD_Panel1	0.003688461
277	103	2017-04-13	18	21	c21r18	WD_GenoA58	WD_Panel1	0.003051878
278	103	2017-04-13	20	20	c20r20	WD_GenoA58	WD_Panel1	0.002528819
279	103	2017-04-13	19	16	c16r19	WD_GenoA58	WD_Panel1	0.003155013
280	103	2017-04-13	28	24	c24r28	WD_GenoA59	WD_Panel1	0.003337435
281	103	2017-04-13	51	16	c16r51	WD_GenoA59	WD_Panel1	0.002559885
282	103	2017-04-13	17	28	c28r17	WD_GenoA59	WD_Panel1	0.002786916
283	103	2017-04-13	54	21	c21r54	WD_GenoA59	WD_Panel1	0.003010127
284	103	2017-04-13	19	20	c20r19	WD_GenoA59	WD_Panel1	0.003136974
285	103	2017-04-13	3	20	c20r3	WD_GenoA60	WD_Panel1	0.003134516
286	103	2017-04-13	56	24	c24r56	WD_GenoA60	WD_Panel1	0.002543351
287	103	2017-04-13	22	28	c28r22	WD_GenoA60	WD_Panel1	0.003552098
288	103	2017-04-13	25	21	c21r25	WD_GenoA60	WD_Panel1	0.002448076
289	103	2017-04-13	16	27	c27r16	WD_GenoB01	WD_Panel2	0.001975014
290	103	2017-04-13	60	17	c17r60	WD_GenoB01	WD_Panel2	0.00238509
291	103	2017-04-13	40	17	c17r40	WD_GenoB02	WD_Panel2	0.002032246
292	103	2017-04-13	26	27	c27r26	WD_GenoB02	WD_Panel2	0.002257805
293	103	2017-04-13	38	17	c17r38	WD_GenoB03	WD_Panel2	0.002612168
294	103	2017-04-13	10	27	c27r10	WD_GenoB03	WD_Panel2	0.001365562
295	103	2017-04-13	13	27	c27r13	WD_GenoB04	WD_Panel2	0.001346808
296	103	2017-04-13	43	17	c17r43	WD_GenoB04	WD_Panel2	0.00143502
297	103	2017-04-13	1	27	c27r1	WD_GenoB05	WD_Panel2	0.003618791
298	103	2017-04-13	54	17	c17r54	WD_GenoB05	WD_Panel2	0.003089554
299	103	2017-04-13	35	17	c17r35	WD_GenoB06	WD_Panel2	0.002122542
300	103	2017-04-13	7	27	c27r7	WD_GenoB06	WD_Panel2	0.002762921
301	103	2017-04-13	32	17	c17r32	WD_GenoB07	WD_Panel2	0.002740464
302	103	2017-04-13	22	27	c27r22	WD_GenoB07	WD_Panel2	0.002610516
303	103	2017-04-13	17	27	c27r17	WD_GenoB08	WD_Panel2	0.003226309
304	103	2017-04-13	58	17	c17r58	WD_GenoB08	WD_Panel2	0.002762672
305	103	2017-04-13	31	17	c17r31	WD_GenoB09	WD_Panel2	0.002019619
306	103	2017-04-13	8	27	c27r8	WD_GenoB09	WD_Panel2	0.002081207
307	103	2017-04-13	2	27	c27r2	WD_GenoB10	WD_Panel2	0.002530877
308	103	2017-04-13	33	17	c17r33	WD_GenoB10	WD_Panel2	0.001916224
309	103	2017-04-13	21	27	c27r21	WD_GenoB11	WD_Panel2	0.002541779
310	103	2017-04-13	41	17	c17r41	WD_GenoB11	WD_Panel2	0.002061189
311	103	2017-04-13	27	27	c27r27	WD_GenoB12	WD_Panel2	0.002337596
312	103	2017-04-13	37	17	c17r37	WD_GenoB12	WD_Panel2	0.002847125
313	103	2017-04-13	42	17	c17r42	WD_GenoB13	WD_Panel2	0.002550976
314	103	2017-04-13	14	27	c27r14	WD_GenoB13	WD_Panel2	0.002999439
315	103	2017-04-13	55	17	c17r55	WD_GenoB14	WD_Panel2	0.002402469
316	103	2017-04-13	20	27	c27r20	WD_GenoB14	WD_Panel2	0.00267024
317	103	2017-04-13	19	27	c27r19	WD_GenoB15	WD_Panel2	0.002299765
318	103	2017-04-13	36	17	c17r36	WD_GenoB15	WD_Panel2	0.002697336
319	103	2017-04-13	45	17	c17r45	WD_GenoB16	WD_Panel2	0.002037698
320	103	2017-04-13	9	27	c27r9	WD_GenoB16	WD_Panel2	0.002443692
321	103	2017-04-13	59	17	c17r59	WD_GenoB17	WD_Panel2	0.002459027
322	103	2017-04-13	23	27	c27r23	WD_GenoB17	WD_Panel2	0.00287009
323	103	2017-04-13	56	17	c17r56	WD_GenoB18	WD_Panel2	0.002076571
324	103	2017-04-13	12	27	c27r12	WD_GenoB18	WD_Panel2	0.002315584
325	103	2017-04-13	47	17	c17r47	WD_GenoB19	WD_Panel2	0.002303742
326	103	2017-04-13	30	27	c27r30	WD_GenoB19	WD_Panel2	0.002241303
327	103	2017-04-13	24	27	c27r24	WD_GenoB20	WD_Panel2	0.001293645
328	103	2017-04-13	49	17	c17r49	WD_GenoB20	WD_Panel2	0.001069268
329	103	2017-04-13	29	27	c27r29	WD_GenoB21	WD_Panel2	0.002387067
330	103	2017-04-13	46	17	c17r46	WD_GenoB21	WD_Panel2	0.002435006
331	103	2017-04-13	34	17	c17r34	WD_GenoB22	WD_Panel2	0.002517003
332	103	2017-04-13	11	27	c27r11	WD_GenoB22	WD_Panel2	0.002319069
333	103	2017-04-13	57	17	c17r57	WD_GenoB23	WD_Panel2	0.002294677
334	103	2017-04-13	5	27	c27r5	WD_GenoB23	WD_Panel2	0.0025569
335	103	2017-04-13	6	27	c27r6	WD_GenoB24	WD_Panel2	0.002553538
336	103	2017-04-13	50	17	c17r50	WD_GenoB24	WD_Panel2	0.002509059
337	103	2017-04-13	28	27	c27r28	WD_GenoB25	WD_Panel2	0.002648667
338	103	2017-04-13	52	17	c17r52	WD_GenoB25	WD_Panel2	0.00252083
339	103	2017-04-13	4	27	c27r4	WD_GenoB26	WD_Panel2	0.002785384
340	103	2017-04-13	51	17	c17r51	WD_GenoB26	WD_Panel2	0.002558144
341	103	2017-04-13	39	17	c17r39	WD_GenoB27	WD_Panel2	0.002428063
342	103	2017-04-13	18	27	c27r18	WD_GenoB27	WD_Panel2	0.002889276
343	103	2017-04-13	44	17	c17r44	WD_GenoB28	WD_Panel2	0.002435206
344	103	2017-04-13	15	27	c27r15	WD_GenoB28	WD_Panel2	0.002507288
345	103	2017-04-13	25	27	c27r25	WD_GenoB29	WD_Panel2	0.002407892
346	103	2017-04-13	53	17	c17r53	WD_GenoB29	WD_Panel2	0.001972875
347	103	2017-04-13	48	17	c17r48	WD_GenoB30	WD_Panel2	0.002173626
348	103	2017-04-13	3	27	c27r3	WD_GenoB30	WD_Panel2	0.001936431
349	103	2017-04-13	34	23	c23r34	WW_GenoA01	WW_Panel1	0.002434562
350	103	2017-04-13	7	19	c19r7	WW_GenoA01	WW_Panel1	0.003263692
351	103	2017-04-13	2	15	c15r2	WW_GenoA01	WW_Panel1	0.003034529
352	103	2017-04-13	4	25	c25r4	WW_GenoA01	WW_Panel1	0.003243405
353	103	2017-04-13	31	26	c26r31	WW_GenoA01	WW_Panel1	0.00283714
354	103	2017-04-13	43	22	c22r43	WW_GenoA01	WW_Panel1	0.003107828
355	103	2017-04-13	31	18	c18r31	WW_GenoA01	WW_Panel1	0.003000087
356	103	2017-04-13	29	26	c26r29	WW_GenoA02	WW_Panel1	0.002793159
357	103	2017-04-13	12	18	c18r12	WW_GenoA02	WW_Panel1	0.003572737
358	103	2017-04-13	30	23	c23r30	WW_GenoA02	WW_Panel1	0.002826945
359	103	2017-04-13	46	22	c22r46	WW_GenoA02	WW_Panel1	0.002795744
360	103	2017-04-13	14	25	c25r14	WW_GenoA02	WW_Panel1	0.002965867
361	103	2017-04-13	30	19	c19r30	WW_GenoA02	WW_Panel1	0.003159118
362	103	2017-04-13	37	15	c15r37	WW_GenoA02	WW_Panel1	0.002533979
363	103	2017-04-13	7	15	c15r7	WW_GenoA03	WW_Panel1	0.002171764
364	103	2017-04-13	34	26	c26r34	WW_GenoA03	WW_Panel1	0.002323713
365	103	2017-04-13	59	19	c19r59	WW_GenoA03	WW_Panel1	0.00272894
366	103	2017-04-13	27	25	c25r27	WW_GenoA03	WW_Panel1	0.002968892
367	103	2017-04-13	7	18	c18r7	WW_GenoA03	WW_Panel1	0.003243211
368	103	2017-04-13	19	22	c22r19	WW_GenoA03	WW_Panel1	0.003053245
369	103	2017-04-13	23	23	c23r23	WW_GenoA03	WW_Panel1	0.002280454
370	103	2017-04-13	14	22	c22r14	WW_GenoA04	WW_Panel1	0.001888874
371	103	2017-04-13	47	26	c26r47	WW_GenoA04	WW_Panel1	0.00160986
372	103	2017-04-13	42	23	c23r42	WW_GenoA04	WW_Panel1	0.001802133
373	103	2017-04-13	1	19	c19r1	WW_GenoA04	WW_Panel1	0.001603572
374	103	2017-04-13	37	18	c18r37	WW_GenoA04	WW_Panel1	0.001556993
375	103	2017-04-13	31	25	c25r31	WW_GenoA04	WW_Panel1	0.002030868
376	103	2017-04-13	54	15	c15r54	WW_GenoA04	WW_Panel1	0.001508467
377	103	2017-04-13	15	19	c19r15	WW_GenoA05	WW_Panel1	0.002383353
378	103	2017-04-13	26	23	c23r26	WW_GenoA05	WW_Panel1	0.002586913
379	103	2017-04-13	6	22	c22r6	WW_GenoA05	WW_Panel1	0.002384235
380	103	2017-04-13	1	18	c18r1	WW_GenoA05	WW_Panel1	0.002202453
381	103	2017-04-13	31	15	c15r31	WW_GenoA05	WW_Panel1	0.002364071
382	103	2017-04-13	53	26	c26r53	WW_GenoA05	WW_Panel1	0.002474319
383	103	2017-04-13	3	25	c25r3	WW_GenoA05	WW_Panel1	0.003020996
384	103	2017-04-13	19	18	c18r19	WW_GenoA06	WW_Panel1	0.003087089
385	103	2017-04-13	10	22	c22r10	WW_GenoA06	WW_Panel1	0.003156606
386	103	2017-04-13	38	15	c15r38	WW_GenoA06	WW_Panel1	0.003008088
387	103	2017-04-13	45	23	c23r45	WW_GenoA06	WW_Panel1	0.002988622
388	103	2017-04-13	51	25	c25r51	WW_GenoA06	WW_Panel1	0.002772537
389	103	2017-04-13	21	26	c26r21	WW_GenoA06	WW_Panel1	0.003287071
390	103	2017-04-13	10	19	c19r10	WW_GenoA06	WW_Panel1	0.003367465
391	103	2017-04-13	9	19	c19r9	WW_GenoA07	WW_Panel1	0.003929591
392	103	2017-04-13	56	22	c22r56	WW_GenoA07	WW_Panel1	0.002791187
393	103	2017-04-13	24	23	c23r24	WW_GenoA07	WW_Panel1	0.003704953
394	103	2017-04-13	29	25	c25r29	WW_GenoA07	WW_Panel1	0.00261102
395	103	2017-04-13	40	18	c18r40	WW_GenoA07	WW_Panel1	0.002509047
396	103	2017-04-13	48	26	c26r48	WW_GenoA07	WW_Panel1	0.00327478
397	103	2017-04-13	34	15	c15r34	WW_GenoA07	WW_Panel1	0.003220449
398	103	2017-04-13	22	18	c18r22	WW_GenoA08	WW_Panel1	0.002862503
399	103	2017-04-13	16	23	c23r16	WW_GenoA08	WW_Panel1	0.002806001
400	103	2017-04-13	17	22	c22r17	WW_GenoA08	WW_Panel1	0.003071758
401	103	2017-04-13	50	19	c19r50	WW_GenoA08	WW_Panel1	0.002136696
402	103	2017-04-13	54	25	c25r54	WW_GenoA08	WW_Panel1	0.002209546
403	103	2017-04-13	5	15	c15r5	WW_GenoA08	WW_Panel1	0.003277497
404	103	2017-04-13	59	26	c26r59	WW_GenoA08	WW_Panel1	0.002574878
405	103	2017-04-13	30	18	c18r30	WW_GenoA09	WW_Panel1	0.003035026
406	103	2017-04-13	40	25	c25r40	WW_GenoA09	WW_Panel1	0.002420914
407	103	2017-04-13	15	26	c26r15	WW_GenoA09	WW_Panel1	0.003927869
408	103	2017-04-13	5	22	c22r5	WW_GenoA09	WW_Panel1	0.002840081
409	103	2017-04-13	44	19	c19r44	WW_GenoA09	WW_Panel1	0.002492607
410	103	2017-04-13	14	23	c23r14	WW_GenoA09	WW_Panel1	0.004257234
411	103	2017-04-13	47	15	c15r47	WW_GenoA09	WW_Panel1	0.002612703
412	103	2017-04-13	46	26	c26r46	WW_GenoA10	WW_Panel1	0.003011175
413	103	2017-04-13	18	22	c22r18	WW_GenoA10	WW_Panel1	0.003254869
414	103	2017-04-13	27	15	c15r27	WW_GenoA10	WW_Panel1	0.003001204
415	103	2017-04-13	38	23	c23r38	WW_GenoA10	WW_Panel1	0.002986628
416	103	2017-04-13	53	19	c19r53	WW_GenoA10	WW_Panel1	0.0026879
417	103	2017-04-13	56	25	c25r56	WW_GenoA10	WW_Panel1	0.002817343
418	103	2017-04-13	51	18	c18r51	WW_GenoA10	WW_Panel1	0.002023245
419	103	2017-04-13	44	26	c26r44	WW_GenoA11	WW_Panel1	0.001174064
420	103	2017-04-13	57	23	c23r57	WW_GenoA11	WW_Panel1	0.002233314
421	103	2017-04-13	38	25	c25r38	WW_GenoA11	WW_Panel1	0.001740259
422	103	2017-04-13	17	15	c15r17	WW_GenoA11	WW_Panel1	0.002657175
423	103	2017-04-13	27	19	c19r27	WW_GenoA11	WW_Panel1	0.002256979
424	103	2017-04-13	38	22	c22r38	WW_GenoA11	WW_Panel1	0.001923222
425	103	2017-04-13	52	19	c19r52	WW_GenoA12	WW_Panel1	0.002276039
426	103	2017-04-13	50	26	c26r50	WW_GenoA12	WW_Panel1	0.001999027
427	103	2017-04-13	32	15	c15r32	WW_GenoA12	WW_Panel1	0.002259035
428	103	2017-04-13	6	25	c25r6	WW_GenoA12	WW_Panel1	0.002496934
429	103	2017-04-13	60	18	c18r60	WW_GenoA12	WW_Panel1	0.002393676
430	103	2017-04-13	59	22	c22r59	WW_GenoA12	WW_Panel1	0.002059841
431	103	2017-04-13	50	23	c23r50	WW_GenoA12	WW_Panel1	0.001982985
432	103	2017-04-13	54	22	c22r54	WW_GenoA13	WW_Panel1	0.002738021
433	103	2017-04-13	24	15	c15r24	WW_GenoA13	WW_Panel1	0.002213053
434	103	2017-04-13	45	18	c18r45	WW_GenoA13	WW_Panel1	0.002908607
435	103	2017-04-13	15	25	c25r15	WW_GenoA13	WW_Panel1	0.00281131
436	103	2017-04-13	44	23	c23r44	WW_GenoA13	WW_Panel1	0.00228703
437	103	2017-04-13	13	26	c26r13	WW_GenoA13	WW_Panel1	0.0032325
438	103	2017-04-13	24	19	c19r24	WW_GenoA13	WW_Panel1	0.003073783
439	103	2017-04-13	26	22	c22r26	WW_GenoA14	WW_Panel1	0.003124274
440	103	2017-04-13	29	19	c19r29	WW_GenoA14	WW_Panel1	0.002957761
441	103	2017-04-13	21	15	c15r21	WW_GenoA14	WW_Panel1	0.002504233
442	103	2017-04-13	49	26	c26r49	WW_GenoA14	WW_Panel1	0.002654596
443	103	2017-04-13	9	23	c23r9	WW_GenoA14	WW_Panel1	0.003227978
444	103	2017-04-13	25	25	c25r25	WW_GenoA14	WW_Panel1	0.002798526
445	103	2017-04-13	23	18	c18r23	WW_GenoA14	WW_Panel1	0.002601921
446	103	2017-04-13	14	19	c19r14	WW_GenoA15	WW_Panel1	0.002897549
447	103	2017-04-13	3	26	c26r3	WW_GenoA15	WW_Panel1	0.004432986
448	103	2017-04-13	46	18	c18r46	WW_GenoA15	WW_Panel1	0.00298618
449	103	2017-04-13	32	22	c22r32	WW_GenoA15	WW_Panel1	0.003556568
450	103	2017-04-13	44	15	c15r44	WW_GenoA15	WW_Panel1	0.002907503
451	103	2017-04-13	27	23	c23r27	WW_GenoA15	WW_Panel1	0.003532351
452	103	2017-04-13	8	25	c25r8	WW_GenoA15	WW_Panel1	0.003690243
453	103	2017-04-13	52	18	c18r52	WW_GenoA16	WW_Panel1	0.002155045
454	103	2017-04-13	39	22	c22r39	WW_GenoA16	WW_Panel1	0.002965745
455	103	2017-04-13	3	23	c23r3	WW_GenoA16	WW_Panel1	0.002804176
456	103	2017-04-13	16	15	c15r16	WW_GenoA16	WW_Panel1	0.003236144
457	103	2017-04-13	50	25	c25r50	WW_GenoA16	WW_Panel1	0.002702489
458	103	2017-04-13	40	19	c19r40	WW_GenoA16	WW_Panel1	0.003065738
459	103	2017-04-13	27	26	c26r27	WW_GenoA16	WW_Panel1	0.003165026
460	103	2017-04-13	17	23	c23r17	WW_GenoA17	WW_Panel1	0.001225736
461	103	2017-04-13	19	15	c15r19	WW_GenoA17	WW_Panel1	0.000933181
462	103	2017-04-13	37	19	c19r37	WW_GenoA17	WW_Panel1	0.001814955
463	103	2017-04-13	34	22	c22r34	WW_GenoA17	WW_Panel1	0.001293198
464	103	2017-04-13	10	23	c23r10	WW_GenoA18	WW_Panel1	0.001621333
465	103	2017-04-13	7	22	c22r7	WW_GenoA18	WW_Panel1	0.004090979
466	103	2017-04-13	52	26	c26r52	WW_GenoA18	WW_Panel1	0.001976993
467	103	2017-04-13	20	25	c25r20	WW_GenoA18	WW_Panel1	0.003813723
468	103	2017-04-13	10	18	c18r10	WW_GenoA18	WW_Panel1	0.002973416
469	103	2017-04-13	2	19	c19r2	WW_GenoA18	WW_Panel1	0.00352697
470	103	2017-04-13	20	15	c15r20	WW_GenoA18	WW_Panel1	0.002588348
471	103	2017-04-13	47	25	c25r47	WW_GenoA19	WW_Panel1	0.003671089
472	103	2017-04-13	51	19	c19r51	WW_GenoA19	WW_Panel1	0.00298711
473	103	2017-04-13	54	23	c23r54	WW_GenoA19	WW_Panel1	0.003681908
474	103	2017-04-13	14	26	c26r14	WW_GenoA19	WW_Panel1	0.004774062
475	103	2017-04-13	8	15	c15r8	WW_GenoA19	WW_Panel1	0.004261473
476	103	2017-04-13	2	22	c22r2	WW_GenoA19	WW_Panel1	0.004491593
477	103	2017-04-13	42	18	c18r42	WW_GenoA19	WW_Panel1	0.003452164
478	103	2017-04-13	41	18	c18r41	WW_GenoA20	WW_Panel1	0.001897659
479	103	2017-04-13	10	15	c15r10	WW_GenoA20	WW_Panel1	0.0025123
480	103	2017-04-13	10	26	c26r10	WW_GenoA20	WW_Panel1	0.003080601
481	103	2017-04-13	29	23	c23r29	WW_GenoA20	WW_Panel1	0.002824762
482	103	2017-04-13	12	22	c22r12	WW_GenoA20	WW_Panel1	0.002357091
483	103	2017-04-13	34	19	c19r34	WW_GenoA20	WW_Panel1	0.002252105
484	103	2017-04-13	13	25	c25r13	WW_GenoA20	WW_Panel1	0.002798427
485	103	2017-04-13	22	23	c23r22	WW_GenoA21	WW_Panel1	0.00312153
486	103	2017-04-13	41	26	c26r41	WW_GenoA21	WW_Panel1	0.003096173
487	103	2017-04-13	23	22	c22r23	WW_GenoA21	WW_Panel1	0.003070155
488	103	2017-04-13	44	18	c18r44	WW_GenoA21	WW_Panel1	0.002770187
489	103	2017-04-13	25	19	c19r25	WW_GenoA21	WW_Panel1	0.003537292
490	103	2017-04-13	11	25	c25r11	WW_GenoA21	WW_Panel1	0.00441809
491	103	2017-04-13	42	15	c15r42	WW_GenoA21	WW_Panel1	0.002238815
492	103	2017-04-13	28	23	c23r28	WW_GenoA22	WW_Panel1	0.002754563
493	103	2017-04-13	43	19	c19r43	WW_GenoA22	WW_Panel1	0.001818841
494	103	2017-04-13	15	18	c18r15	WW_GenoA22	WW_Panel1	0.002841924
495	103	2017-04-13	51	15	c15r51	WW_GenoA22	WW_Panel1	0.002190549
496	103	2017-04-13	58	26	c26r58	WW_GenoA22	WW_Panel1	0.0030828
497	103	2017-04-13	34	25	c25r34	WW_GenoA22	WW_Panel1	0.002359313
498	103	2017-04-13	60	22	c22r60	WW_GenoA22	WW_Panel1	0.002362891
499	103	2017-04-13	28	15	c15r28	WW_GenoA23	WW_Panel1	0.002216048
500	103	2017-04-13	28	26	c26r28	WW_GenoA23	WW_Panel1	0.00286351
501	103	2017-04-13	41	22	c22r41	WW_GenoA23	WW_Panel1	0.003669184
502	103	2017-04-13	49	23	c23r49	WW_GenoA23	WW_Panel1	0.002500746
503	103	2017-04-13	2	25	c25r2	WW_GenoA23	WW_Panel1	0.003480904
504	103	2017-04-13	2	18	c18r2	WW_GenoA23	WW_Panel1	0.003412046
505	103	2017-04-13	45	26	c26r45	WW_GenoA24	WW_Panel1	0.003044036
506	103	2017-04-13	28	18	c18r28	WW_GenoA24	WW_Panel1	0.002863573
507	103	2017-04-13	12	19	c19r12	WW_GenoA24	WW_Panel1	0.002864783
508	103	2017-04-13	40	23	c23r40	WW_GenoA24	WW_Panel1	0.002223761
509	103	2017-04-13	43	25	c25r43	WW_GenoA24	WW_Panel1	0.003249131
510	103	2017-04-13	36	15	c15r36	WW_GenoA24	WW_Panel1	0.002415477
511	103	2017-04-13	44	22	c22r44	WW_GenoA24	WW_Panel1	0.002808294
512	103	2017-04-13	29	22	c22r29	WW_GenoA25	WW_Panel1	0.002342978
513	103	2017-04-13	58	19	c19r58	WW_GenoA25	WW_Panel1	0.001074343
514	103	2017-04-13	43	18	c18r43	WW_GenoA25	WW_Panel1	0.002537172
515	103	2017-04-13	41	23	c23r41	WW_GenoA25	WW_Panel1	0.001883313
516	103	2017-04-13	21	25	c25r21	WW_GenoA25	WW_Panel1	0.002387768
517	103	2017-04-13	46	15	c15r46	WW_GenoA25	WW_Panel1	0.002317837
518	103	2017-04-13	11	26	c26r11	WW_GenoA25	WW_Panel1	0.002726696
519	103	2017-04-13	19	19	c19r19	WW_GenoA26	WW_Panel1	0.003035022
520	103	2017-04-13	20	22	c22r20	WW_GenoA26	WW_Panel1	0.002954132
521	103	2017-04-13	41	25	c25r41	WW_GenoA26	WW_Panel1	0.002589576
522	103	2017-04-13	56	26	c26r56	WW_GenoA26	WW_Panel1	0.003101026
523	103	2017-04-13	49	15	c15r49	WW_GenoA26	WW_Panel1	0.002918278
524	103	2017-04-13	58	23	c23r58	WW_GenoA26	WW_Panel1	0.003532393
525	103	2017-04-13	56	18	c18r56	WW_GenoA26	WW_Panel1	0.003555646
526	103	2017-04-13	16	26	c26r16	WW_GenoA27	WW_Panel1	0.002053814
527	103	2017-04-13	18	23	c23r18	WW_GenoA27	WW_Panel1	0.001836681
528	103	2017-04-13	26	19	c19r26	WW_GenoA27	WW_Panel1	0.001405399
529	103	2017-04-13	30	25	c25r30	WW_GenoA27	WW_Panel1	0.002239745
530	103	2017-04-13	15	22	c22r15	WW_GenoA27	WW_Panel1	0.002049977
531	103	2017-04-13	36	18	c18r36	WW_GenoA27	WW_Panel1	0.001367201
532	103	2017-04-13	11	15	c15r11	WW_GenoA27	WW_Panel1	0.002062732
533	103	2017-04-13	49	19	c19r49	WW_GenoA28	WW_Panel1	0.002064852
534	103	2017-04-13	38	26	c26r38	WW_GenoA28	WW_Panel1	0.003101725
535	103	2017-04-13	33	25	c25r33	WW_GenoA28	WW_Panel1	0.002556519
536	103	2017-04-13	32	18	c18r32	WW_GenoA28	WW_Panel1	0.002686698
537	103	2017-04-13	13	15	c15r13	WW_GenoA28	WW_Panel1	0.003306071
538	103	2017-04-13	39	23	c23r39	WW_GenoA28	WW_Panel1	0.002312511
539	103	2017-04-13	50	22	c22r50	WW_GenoA28	WW_Panel1	0.002003338
540	103	2017-04-13	23	15	c15r23	WW_GenoA29	WW_Panel1	0.002251
541	103	2017-04-13	17	19	c19r17	WW_GenoA29	WW_Panel1	0.001759088
542	103	2017-04-13	30	22	c22r30	WW_GenoA29	WW_Panel1	0.002377414
543	103	2017-04-13	12	23	c23r12	WW_GenoA29	WW_Panel1	0.003312667
544	103	2017-04-13	53	18	c18r53	WW_GenoA29	WW_Panel1	0.001911196
545	103	2017-04-13	41	19	c19r41	WW_GenoA30	WW_Panel1	0.002351688
546	103	2017-04-13	33	26	c26r33	WW_GenoA30	WW_Panel1	0.003016909
547	103	2017-04-13	9	22	c22r9	WW_GenoA30	WW_Panel1	0.003476798
548	103	2017-04-13	13	18	c18r13	WW_GenoA30	WW_Panel1	0.002954643
549	103	2017-04-13	48	23	c23r48	WW_GenoA30	WW_Panel1	0.002351667
550	103	2017-04-13	5	25	c25r5	WW_GenoA30	WW_Panel1	0.003001634
551	103	2017-04-13	3	15	c15r3	WW_GenoA30	WW_Panel1	0.003402569
552	103	2017-04-13	5	23	c23r5	WW_GenoA31	WW_Panel1	0.003627882
553	103	2017-04-13	34	18	c18r34	WW_GenoA31	WW_Panel1	0.003691047
554	103	2017-04-13	28	19	c19r28	WW_GenoA31	WW_Panel1	0.004668071
555	103	2017-04-13	9	25	c25r9	WW_GenoA31	WW_Panel1	0.004185465
556	103	2017-04-13	13	22	c22r13	WW_GenoA31	WW_Panel1	0.00447403
557	103	2017-04-13	12	26	c26r12	WW_GenoA31	WW_Panel1	0.003382696
558	103	2017-04-13	30	26	c26r30	WW_GenoA32	WW_Panel1	0.001805537
559	103	2017-04-13	39	19	c19r39	WW_GenoA32	WW_Panel1	0.003280896
560	103	2017-04-13	43	15	c15r43	WW_GenoA32	WW_Panel1	0.001964644
561	103	2017-04-13	24	22	c22r24	WW_GenoA32	WW_Panel1	0.003123356
562	103	2017-04-13	36	25	c25r36	WW_GenoA32	WW_Panel1	0.002319866
563	103	2017-04-13	26	18	c18r26	WW_GenoA32	WW_Panel1	0.002356207
564	103	2017-04-13	37	23	c23r37	WW_GenoA32	WW_Panel1	0.002484083
565	103	2017-04-13	53	22	c22r53	WW_GenoA33	WW_Panel1	0.002961202
566	103	2017-04-13	27	18	c18r27	WW_GenoA33	WW_Panel1	0.003076148
567	103	2017-04-13	40	15	c15r40	WW_GenoA33	WW_Panel1	0.002346053
568	103	2017-04-13	8	26	c26r8	WW_GenoA33	WW_Panel1	0.00354469
569	103	2017-04-13	28	25	c25r28	WW_GenoA33	WW_Panel1	0.002597886
570	103	2017-04-13	1	23	c23r1	WW_GenoA33	WW_Panel1	0.003098824
571	103	2017-04-13	35	15	c15r35	WW_GenoA34	WW_Panel1	0.002415472
572	103	2017-04-13	23	26	c26r23	WW_GenoA34	WW_Panel1	0.003114539
573	103	2017-04-13	22	22	c22r22	WW_GenoA34	WW_Panel1	0.0029294
574	103	2017-04-13	59	18	c18r59	WW_GenoA34	WW_Panel1	0.002706607
575	103	2017-04-13	43	23	c23r43	WW_GenoA34	WW_Panel1	0.002330781
576	103	2017-04-13	16	25	c25r16	WW_GenoA34	WW_Panel1	0.002605548
577	103	2017-04-13	21	19	c19r21	WW_GenoA34	WW_Panel1	0.002322853
578	103	2017-04-13	9	26	c26r9	WW_GenoA35	WW_Panel1	0.003179697
579	103	2017-04-13	4	19	c19r4	WW_GenoA35	WW_Panel1	0.003053061
580	103	2017-04-13	22	15	c15r22	WW_GenoA35	WW_Panel1	0.002849401
581	103	2017-04-13	51	23	c23r51	WW_GenoA35	WW_Panel1	0.002536755
582	103	2017-04-13	21	18	c18r21	WW_GenoA35	WW_Panel1	0.002300155
583	103	2017-04-13	57	22	c22r57	WW_GenoA35	WW_Panel1	0.001824149
584	103	2017-04-13	49	25	c25r49	WW_GenoA35	WW_Panel1	0.001782885
585	103	2017-04-13	49	22	c22r49	WW_GenoA36	WW_Panel1	0.001389178
586	103	2017-04-13	8	23	c23r8	WW_GenoA36	WW_Panel1	0.001534535
587	103	2017-04-13	19	25	c25r19	WW_GenoA36	WW_Panel1	0.001583936
588	103	2017-04-13	57	15	c15r57	WW_GenoA36	WW_Panel1	0.001350452
589	103	2017-04-13	47	19	c19r47	WW_GenoA36	WW_Panel1	0.000973938
590	103	2017-04-13	58	18	c18r58	WW_GenoA36	WW_Panel1	0.000980662
591	103	2017-04-13	35	26	c26r35	WW_GenoA37	WW_Panel1	0.00242449
592	103	2017-04-13	4	18	c18r4	WW_GenoA37	WW_Panel1	0.002444432
593	103	2017-04-13	36	23	c23r36	WW_GenoA37	WW_Panel1	0.002307472
594	103	2017-04-13	35	22	c22r35	WW_GenoA37	WW_Panel1	0.001483864
595	103	2017-04-13	46	25	c25r46	WW_GenoA37	WW_Panel1	0.001739289
596	103	2017-04-13	11	19	c19r11	WW_GenoA37	WW_Panel1	0.002076852
597	103	2017-04-13	4	22	c22r4	WW_GenoA38	WW_Panel1	0.002342662
598	103	2017-04-13	18	15	c15r18	WW_GenoA38	WW_Panel1	0.001885915
599	103	2017-04-13	24	26	c26r24	WW_GenoA38	WW_Panel1	0.002818961
600	103	2017-04-13	24	18	c18r24	WW_GenoA38	WW_Panel1	0.002160928
601	103	2017-04-13	23	25	c25r23	WW_GenoA38	WW_Panel1	0.002344028
602	103	2017-04-13	11	23	c23r11	WW_GenoA38	WW_Panel1	0.002387065
603	103	2017-04-13	38	19	c19r38	WW_GenoA38	WW_Panel1	0.002454229
604	103	2017-04-13	48	25	c25r48	WW_GenoA39	WW_Panel1	0.002096008
605	103	2017-04-13	51	22	c22r51	WW_GenoA39	WW_Panel1	0.002213198
606	103	2017-04-13	31	19	c19r31	WW_GenoA39	WW_Panel1	0.001980374
607	103	2017-04-13	25	15	c15r25	WW_GenoA39	WW_Panel1	0.001603229
608	103	2017-04-13	26	26	c26r26	WW_GenoA39	WW_Panel1	0.002635094
609	103	2017-04-13	29	18	c18r29	WW_GenoA39	WW_Panel1	0.001891017
610	103	2017-04-13	33	18	c18r33	WW_GenoA40	WW_Panel1	0.002085717
611	103	2017-04-13	12	25	c25r12	WW_GenoA40	WW_Panel1	0.003002894
612	103	2017-04-13	56	23	c23r56	WW_GenoA40	WW_Panel1	0.003095984
613	103	2017-04-13	40	26	c26r40	WW_GenoA40	WW_Panel1	0.002570837
614	103	2017-04-13	42	19	c19r42	WW_GenoA40	WW_Panel1	0.001874388
615	103	2017-04-13	45	15	c15r45	WW_GenoA40	WW_Panel1	0.002314363
616	103	2017-04-13	36	22	c22r36	WW_GenoA40	WW_Panel1	0.002404244
617	103	2017-04-13	60	23	c23r60	WW_GenoA41	WW_Panel1	0.002578861
618	103	2017-04-13	13	19	c19r13	WW_GenoA41	WW_Panel1	0.002900456
619	103	2017-04-13	31	22	c22r31	WW_GenoA41	WW_Panel1	0.00242973
620	103	2017-04-13	25	18	c18r25	WW_GenoA41	WW_Panel1	0.002116487
621	103	2017-04-13	60	25	c25r60	WW_GenoA41	WW_Panel1	0.001794984
622	103	2017-04-13	54	26	c26r54	WW_GenoA41	WW_Panel1	0.002675708
623	103	2017-04-13	6	15	c15r6	WW_GenoA41	WW_Panel1	0.002846955
624	103	2017-04-13	38	18	c18r38	WW_GenoA42	WW_Panel1	0.002393538
625	103	2017-04-13	55	23	c23r55	WW_GenoA42	WW_Panel1	0.003166908
626	103	2017-04-13	18	19	c19r18	WW_GenoA42	WW_Panel1	0.002840769
627	103	2017-04-13	4	15	c15r4	WW_GenoA42	WW_Panel1	0.002598707
628	103	2017-04-13	21	22	c22r21	WW_GenoA42	WW_Panel1	0.002989886
629	103	2017-04-13	32	26	c26r32	WW_GenoA42	WW_Panel1	0.002936247
630	103	2017-04-13	24	25	c25r24	WW_GenoA42	WW_Panel1	0.002109869
631	103	2017-04-13	52	25	c25r52	WW_GenoA43	WW_Panel1	0.001908411
632	103	2017-04-13	13	23	c23r13	WW_GenoA43	WW_Panel1	0.003179626
633	103	2017-04-13	35	18	c18r35	WW_GenoA43	WW_Panel1	0.002579721
634	103	2017-04-13	48	15	c15r48	WW_GenoA43	WW_Panel1	0.002522123
635	103	2017-04-13	37	26	c26r37	WW_GenoA43	WW_Panel1	0.002018758
636	103	2017-04-13	47	22	c22r47	WW_GenoA43	WW_Panel1	0.001085702
637	103	2017-04-13	16	19	c19r16	WW_GenoA43	WW_Panel1	0.002282194
638	103	2017-04-13	6	26	c26r6	WW_GenoA44	WW_Panel1	0.003360501
639	103	2017-04-13	37	22	c22r37	WW_GenoA44	WW_Panel1	0.002691568
640	103	2017-04-13	37	25	c25r37	WW_GenoA44	WW_Panel1	0.006599433
641	103	2017-04-13	56	19	c19r56	WW_GenoA44	WW_Panel1	0.002441971
642	103	2017-04-13	33	15	c15r33	WW_GenoA44	WW_Panel1	0.002363367
643	103	2017-04-13	8	18	c18r8	WW_GenoA44	WW_Panel1	0.003338797
644	103	2017-04-13	25	23	c23r25	WW_GenoA45	WW_Panel1	0.002891683
645	103	2017-04-13	60	19	c19r60	WW_GenoA45	WW_Panel1	0.002369785
646	103	2017-04-13	6	18	c18r6	WW_GenoA45	WW_Panel1	0.002503851
647	103	2017-04-13	44	25	c25r44	WW_GenoA45	WW_Panel1	0.002262097
648	103	2017-04-13	55	22	c22r55	WW_GenoA45	WW_Panel1	0.00232219
649	103	2017-04-13	39	26	c26r39	WW_GenoA45	WW_Panel1	0.00268333
650	103	2017-04-13	55	15	c15r55	WW_GenoA45	WW_Panel1	0.001489542
651	103	2017-04-13	40	22	c22r40	WW_GenoA46	WW_Panel1	0.003090204
652	103	2017-04-13	35	23	c23r35	WW_GenoA46	WW_Panel1	0.003196949
653	103	2017-04-13	54	19	c19r54	WW_GenoA46	WW_Panel1	0.002278142
654	103	2017-04-13	17	18	c18r17	WW_GenoA46	WW_Panel1	0.002902949
655	103	2017-04-13	60	26	c26r60	WW_GenoA46	WW_Panel1	0.002772529
656	103	2017-04-13	17	25	c25r17	WW_GenoA46	WW_Panel1	0.003622578
657	103	2017-04-13	41	15	c15r41	WW_GenoA46	WW_Panel1	0.00304908
658	103	2017-04-13	36	19	c19r36	WW_GenoA47	WW_Panel1	0.002791671
659	103	2017-04-13	55	25	c25r55	WW_GenoA47	WW_Panel1	0.002835527
660	103	2017-04-13	43	26	c26r43	WW_GenoA47	WW_Panel1	0.002665143
661	103	2017-04-13	50	15	c15r50	WW_GenoA47	WW_Panel1	0.002385721
662	103	2017-04-13	20	18	c18r20	WW_GenoA47	WW_Panel1	0.002867713
663	103	2017-04-13	8	22	c22r8	WW_GenoA47	WW_Panel1	0.003267175
664	103	2017-04-13	52	23	c23r52	WW_GenoA47	WW_Panel1	0.003141234
665	103	2017-04-13	11	22	c22r11	WW_GenoA48	WW_Panel1	0.003920827
666	103	2017-04-13	2	23	c23r2	WW_GenoA48	WW_Panel1	0.004278354
667	103	2017-04-13	1	26	c26r1	WW_GenoA48	WW_Panel1	0.004179651
668	103	2017-04-13	55	18	c18r55	WW_GenoA48	WW_Panel1	0.002909294
669	103	2017-04-13	20	19	c19r20	WW_GenoA48	WW_Panel1	0.003455843
670	103	2017-04-13	12	15	c15r12	WW_GenoA48	WW_Panel1	0.003239296
671	103	2017-04-13	45	25	c25r45	WW_GenoA48	WW_Panel1	0.003481534
672	103	2017-04-13	39	25	c25r39	WW_GenoA49	WW_Panel1	0.002137006
673	103	2017-04-13	14	15	c15r14	WW_GenoA49	WW_Panel1	0.002280822
674	103	2017-04-13	18	26	c26r18	WW_GenoA49	WW_Panel1	0.003258375
675	103	2017-04-13	8	19	c19r8	WW_GenoA49	WW_Panel1	0.003326475
676	103	2017-04-13	32	23	c23r32	WW_GenoA49	WW_Panel1	0.002092103
677	103	2017-04-13	33	22	c22r33	WW_GenoA49	WW_Panel1	0.001909263
678	103	2017-04-13	1	15	c15r1	WW_GenoA50	WW_Panel1	0.002956799
679	103	2017-04-13	57	19	c19r57	WW_GenoA50	WW_Panel1	0.002627198
680	103	2017-04-13	39	18	c18r39	WW_GenoA50	WW_Panel1	0.002640581
681	103	2017-04-13	59	25	c25r59	WW_GenoA50	WW_Panel1	0.003766318
682	103	2017-04-13	52	22	c22r52	WW_GenoA50	WW_Panel1	0.002469527
683	103	2017-04-13	22	26	c26r22	WW_GenoA50	WW_Panel1	0.004122592
684	103	2017-04-13	31	23	c23r31	WW_GenoA50	WW_Panel1	0.003516313
685	103	2017-04-13	4	23	c23r4	WW_GenoA51	WW_Panel1	0.003782919
686	103	2017-04-13	53	25	c25r53	WW_GenoA51	WW_Panel1	0.002844493
687	103	2017-04-13	35	19	c19r35	WW_GenoA51	WW_Panel1	0.003284784
688	103	2017-04-13	25	26	c26r25	WW_GenoA51	WW_Panel1	0.004056563
689	103	2017-04-13	16	22	c22r16	WW_GenoA51	WW_Panel1	0.003472714
690	103	2017-04-13	9	15	c15r9	WW_GenoA51	WW_Panel1	0.002967592
691	103	2017-04-13	7	23	c23r7	WW_GenoA52	WW_Panel1	0.003225239
692	103	2017-04-13	10	25	c25r10	WW_GenoA52	WW_Panel1	0.00253093
693	103	2017-04-13	58	15	c15r58	WW_GenoA52	WW_Panel1	0.00273864
694	103	2017-04-13	7	26	c26r7	WW_GenoA52	WW_Panel1	0.003420693
695	103	2017-04-13	54	18	c18r54	WW_GenoA52	WW_Panel1	0.002729105
696	103	2017-04-13	23	19	c19r23	WW_GenoA52	WW_Panel1	0.002477004
697	103	2017-04-13	28	22	c22r28	WW_GenoA52	WW_Panel1	0.00272779
698	103	2017-04-13	4	26	c26r4	WW_GenoA53	WW_Panel1	0.002795702
699	103	2017-04-13	19	23	c23r19	WW_GenoA53	WW_Panel1	0.002986214
700	103	2017-04-13	3	22	c22r3	WW_GenoA53	WW_Panel1	0.0024674
701	103	2017-04-13	32	19	c19r32	WW_GenoA53	WW_Panel1	0.002629983
702	103	2017-04-13	5	18	c18r5	WW_GenoA53	WW_Panel1	0.003119087
703	103	2017-04-13	1	25	c25r1	WW_GenoA53	WW_Panel1	0.003322003
704	103	2017-04-13	55	26	c26r55	WW_GenoA54	WW_Panel1	0.001860903
705	103	2017-04-13	39	15	c15r39	WW_GenoA54	WW_Panel1	0.00187646
706	103	2017-04-13	53	23	c23r53	WW_GenoA54	WW_Panel1	0.002286487
707	103	2017-04-13	14	18	c18r14	WW_GenoA54	WW_Panel1	0.00250482
708	103	2017-04-13	18	25	c25r18	WW_GenoA54	WW_Panel1	0.002658971
709	103	2017-04-13	58	22	c22r58	WW_GenoA54	WW_Panel1	0.001666167
710	103	2017-04-13	45	19	c19r45	WW_GenoA54	WW_Panel1	0.001847615
711	103	2017-04-13	53	15	c15r53	WW_GenoA55	WW_Panel1	0.001825791
712	103	2017-04-13	48	18	c18r48	WW_GenoA55	WW_Panel1	0.001912558
713	103	2017-04-13	20	26	c26r20	WW_GenoA55	WW_Panel1	0.002504374
714	103	2017-04-13	45	22	c22r45	WW_GenoA55	WW_Panel1	0.001765455
715	103	2017-04-13	6	19	c19r6	WW_GenoA55	WW_Panel1	0.002636024
716	103	2017-04-13	59	23	c23r59	WW_GenoA55	WW_Panel1	0.002903804
717	103	2017-04-13	26	25	c25r26	WW_GenoA55	WW_Panel1	0.002421389
718	103	2017-04-13	22	25	c25r22	WW_GenoA56	WW_Panel1	0.002289207
719	103	2017-04-13	1	22	c22r1	WW_GenoA56	WW_Panel1	0.003052351
720	103	2017-04-13	6	23	c23r6	WW_GenoA56	WW_Panel1	0.003944429
721	103	2017-04-13	51	26	c26r51	WW_GenoA56	WW_Panel1	0.001704419
722	103	2017-04-13	29	15	c15r29	WW_GenoA56	WW_Panel1	0.002868987
723	103	2017-04-13	18	18	c18r18	WW_GenoA56	WW_Panel1	0.003406001
724	103	2017-04-13	22	19	c19r22	WW_GenoA56	WW_Panel1	0.003648589
725	103	2017-04-13	32	25	c25r32	WW_GenoA57	WW_Panel1	0.001509092
726	103	2017-04-13	48	22	c22r48	WW_GenoA57	WW_Panel1	0.001485641
727	103	2017-04-13	15	15	c15r15	WW_GenoA57	WW_Panel1	0.001468147
728	103	2017-04-13	2	26	c26r2	WW_GenoA57	WW_Panel1	0.001589228
729	103	2017-04-13	46	19	c19r46	WW_GenoA57	WW_Panel1	0.001335356
730	103	2017-04-13	20	23	c23r20	WW_GenoA57	WW_Panel1	0.001905817
731	103	2017-04-13	57	18	c18r57	WW_GenoA57	WW_Panel1	0.001225072
732	103	2017-04-13	46	23	c23r46	WW_GenoA58	WW_Panel1	0.003099382
733	103	2017-04-13	58	25	c25r58	WW_GenoA58	WW_Panel1	0.002863064
734	103	2017-04-13	16	18	c18r16	WW_GenoA58	WW_Panel1	0.002952589
735	103	2017-04-13	55	19	c19r55	WW_GenoA58	WW_Panel1	0.002718295
736	103	2017-04-13	26	15	c15r26	WW_GenoA58	WW_Panel1	0.002649234
737	103	2017-04-13	25	22	c22r25	WW_GenoA58	WW_Panel1	0.002814315
738	103	2017-04-13	5	26	c26r5	WW_GenoA58	WW_Panel1	0.003304406
739	103	2017-04-13	27	22	c22r27	WW_GenoA59	WW_Panel1	0.003381835
740	103	2017-04-13	50	18	c18r50	WW_GenoA59	WW_Panel1	0.002832458
741	103	2017-04-13	33	19	c19r33	WW_GenoA59	WW_Panel1	0.002752644
742	103	2017-04-13	33	23	c23r33	WW_GenoA59	WW_Panel1	0.00242831
743	103	2017-04-13	57	26	c26r57	WW_GenoA59	WW_Panel1	0.003388889
744	103	2017-04-13	56	15	c15r56	WW_GenoA59	WW_Panel1	0.002933432
745	103	2017-04-13	7	25	c25r7	WW_GenoA59	WW_Panel1	0.0028664
746	103	2017-04-13	52	15	c15r52	WW_GenoA60	WW_Panel1	0.002775848
747	103	2017-04-13	21	23	c23r21	WW_GenoA60	WW_Panel1	0.003113956
748	103	2017-04-13	3	18	c18r3	WW_GenoA60	WW_Panel1	0.00305904
749	103	2017-04-13	35	25	c25r35	WW_GenoA60	WW_Panel1	0.002670382
750	103	2017-04-13	42	22	c22r42	WW_GenoA60	WW_Panel1	0.002363345
751	103	2017-04-13	48	19	c19r48	WW_GenoA60	WW_Panel1	0.002279053
752	103	2017-04-13	42	26	c26r42	WW_GenoA60	WW_Panel1	0.002384714
753	103	2017-04-13	32	27	c27r32	WW_GenoB01	WW_Panel2	0.002857772
754	103	2017-04-13	3	17	c17r3	WW_GenoB01	WW_Panel2	0.001985471
755	103	2017-04-13	60	27	c27r60	WW_GenoB02	WW_Panel2	0.002238681
756	103	2017-04-13	7	17	c17r7	WW_GenoB02	WW_Panel2	0.002993955
757	103	2017-04-13	54	27	c27r54	WW_GenoB03	WW_Panel2	0.002634982
758	103	2017-04-13	30	17	c17r30	WW_GenoB03	WW_Panel2	0.002891122
759	103	2017-04-13	25	17	c17r25	WW_GenoB04	WW_Panel2	0.001850949
760	103	2017-04-13	56	27	c27r56	WW_GenoB04	WW_Panel2	0.001675497
761	103	2017-04-13	35	27	c27r35	WW_GenoB05	WW_Panel2	0.002817314
762	103	2017-04-13	4	17	c17r4	WW_GenoB05	WW_Panel2	0.003754489
763	103	2017-04-13	12	17	c17r12	WW_GenoB06	WW_Panel2	0.002566445
764	103	2017-04-13	58	27	c27r58	WW_GenoB06	WW_Panel2	0.002772283
765	103	2017-04-13	11	17	c17r11	WW_GenoB07	WW_Panel2	0.003783849
766	103	2017-04-13	43	27	c27r43	WW_GenoB07	WW_Panel2	0.002824166
767	103	2017-04-13	8	17	c17r8	WW_GenoB08	WW_Panel2	0.003100592
768	103	2017-04-13	44	27	c27r44	WW_GenoB08	WW_Panel2	0.003106048
769	103	2017-04-13	42	27	c27r42	WW_GenoB09	WW_Panel2	0.001795758
770	103	2017-04-13	13	17	c17r13	WW_GenoB09	WW_Panel2	0.002341702
771	103	2017-04-13	37	27	c27r37	WW_GenoB10	WW_Panel2	0.002298632
772	103	2017-04-13	15	17	c17r15	WW_GenoB10	WW_Panel2	0.00264915
773	103	2017-04-13	21	17	c17r21	WW_GenoB11	WW_Panel2	0.001923404
774	103	2017-04-13	45	27	c27r45	WW_GenoB11	WW_Panel2	0.002110096
775	103	2017-04-13	1	17	c17r1	WW_GenoB12	WW_Panel2	0.002703083
776	103	2017-04-13	50	27	c27r50	WW_GenoB12	WW_Panel2	0.00249038
777	103	2017-04-13	14	17	c17r14	WW_GenoB13	WW_Panel2	0.002462375
778	103	2017-04-13	19	17	c17r19	WW_GenoB14	WW_Panel2	0.002996851
779	103	2017-04-13	24	17	c17r24	WW_GenoB15	WW_Panel2	0.002838703
780	103	2017-04-13	40	27	c27r40	WW_GenoB15	WW_Panel2	0.002531271
781	103	2017-04-13	10	17	c17r10	WW_GenoB16	WW_Panel2	0.002050326
782	103	2017-04-13	47	27	c27r47	WW_GenoB16	WW_Panel2	0.001770074
783	103	2017-04-13	39	27	c27r39	WW_GenoB17	WW_Panel2	0.002360244
784	103	2017-04-13	18	17	c17r18	WW_GenoB17	WW_Panel2	0.002759185
785	103	2017-04-13	9	17	c17r9	WW_GenoB18	WW_Panel2	0.002487021
786	103	2017-04-13	59	27	c27r59	WW_GenoB18	WW_Panel2	0.002106759
787	103	2017-04-13	33	27	c27r33	WW_GenoB19	WW_Panel2	0.002310617
788	103	2017-04-13	28	17	c17r28	WW_GenoB19	WW_Panel2	0.00243773
789	103	2017-04-13	2	17	c17r2	WW_GenoB20	WW_Panel2	0.001649013
790	103	2017-04-13	57	27	c27r57	WW_GenoB21	WW_Panel2	0.00200126
791	103	2017-04-13	27	17	c17r27	WW_GenoB21	WW_Panel2	0.002254405
792	103	2017-04-13	6	17	c17r6	WW_GenoB22	WW_Panel2	0.002855319
793	103	2017-04-13	36	27	c27r36	WW_GenoB22	WW_Panel2	0.002458929
794	103	2017-04-13	26	17	c17r26	WW_GenoB23	WW_Panel2	0.002330997
795	103	2017-04-13	41	27	c27r41	WW_GenoB24	WW_Panel2	0.002237054
796	103	2017-04-13	17	17	c17r17	WW_GenoB24	WW_Panel2	0.002970715
797	103	2017-04-13	16	17	c17r16	WW_GenoB25	WW_Panel2	0.002669875
798	103	2017-04-13	52	27	c27r52	WW_GenoB25	WW_Panel2	0.001958683
799	103	2017-04-13	38	27	c27r38	WW_GenoB26	WW_Panel2	0.002634828
800	103	2017-04-13	22	17	c17r22	WW_GenoB26	WW_Panel2	0.002947796
801	103	2017-04-13	23	17	c17r23	WW_GenoB27	WW_Panel2	0.002699341
802	103	2017-04-13	46	27	c27r46	WW_GenoB27	WW_Panel2	0.002305379
803	103	2017-04-13	34	27	c27r34	WW_GenoB28	WW_Panel2	0.00192436
804	103	2017-04-13	20	17	c17r20	WW_GenoB28	WW_Panel2	0.001972508
805	103	2017-04-13	53	27	c27r53	WW_GenoB29	WW_Panel2	0.001555803
806	103	2017-04-13	29	17	c17r29	WW_GenoB29	WW_Panel2	0.002100539
807	103	2017-04-13	5	17	c17r5	WW_GenoB30	WW_Panel2	0.002209167
808	103	2017-04-13	55	27	c27r55	WW_GenoB30	WW_Panel2	0.001782593
809	104	2017-04-14	56	21	c21r56	WD_GenoA01	WD_Panel1	0.003857859
810	104	2017-04-14	6	13	c13r6	WD_GenoA01	WD_Panel1	0.002941475
811	104	2017-04-14	23	8	c8r23	WD_GenoA01	WD_Panel1	0.002676471
812	104	2017-04-14	26	24	c24r26	WD_GenoA01	WD_Panel1	0.004560303
813	104	2017-04-14	24	20	c20r24	WD_GenoA01	WD_Panel1	0.004637908
814	104	2017-04-14	11	4	c4r11	WD_GenoA01	WD_Panel1	0.002904499
815	104	2017-04-14	3	28	c28r3	WD_GenoA01	WD_Panel1	0.003428203
816	104	2017-04-14	19	1	c1r19	WD_GenoA01	WD_Panel1	0.002623343
817	104	2017-04-14	20	12	c12r20	WD_GenoA01	WD_Panel1	0.002500849
818	104	2017-04-14	16	24	c24r16	WD_GenoA02	WD_Panel1	0.004999281
819	104	2017-04-14	56	13	c13r56	WD_GenoA02	WD_Panel1	0.002948691
820	104	2017-04-14	25	4	c4r25	WD_GenoA02	WD_Panel1	0.003814442
821	104	2017-04-14	52	28	c28r52	WD_GenoA02	WD_Panel1	0.003424623
822	104	2017-04-14	15	1	c1r15	WD_GenoA02	WD_Panel1	0.003255428
823	104	2017-04-14	22	12	c12r22	WD_GenoA02	WD_Panel1	0.002663116
824	104	2017-04-14	24	21	c21r24	WD_GenoA02	WD_Panel1	0.004719148
825	104	2017-04-14	48	8	c8r48	WD_GenoA02	WD_Panel1	0.003235151
826	104	2017-04-14	7	4	c4r7	WD_GenoA03	WD_Panel1	0.002528139
827	104	2017-04-14	54	8	c8r54	WD_GenoA03	WD_Panel1	0.002638131
828	104	2017-04-14	37	12	c12r37	WD_GenoA03	WD_Panel1	0.003224252
829	104	2017-04-14	32	24	c24r32	WD_GenoA03	WD_Panel1	0.003967209
830	104	2017-04-14	18	1	c1r18	WD_GenoA03	WD_Panel1	0.002763541
831	104	2017-04-14	2	28	c28r2	WD_GenoA03	WD_Panel1	0.003948548
832	104	2017-04-14	43	13	c13r43	WD_GenoA03	WD_Panel1	0.001783347
833	104	2017-04-14	59	21	c21r59	WD_GenoA03	WD_Panel1	0.003764279
834	104	2017-04-14	23	28	c28r23	WD_GenoA04	WD_Panel1	0.002957995
835	104	2017-04-14	19	4	c4r19	WD_GenoA04	WD_Panel1	0.001376028
836	104	2017-04-14	58	1	c1r58	WD_GenoA04	WD_Panel1	0.00128583
837	104	2017-04-14	23	24	c24r23	WD_GenoA04	WD_Panel1	0.002866777
838	104	2017-04-14	6	12	c12r6	WD_GenoA04	WD_Panel1	0.001489354
839	104	2017-04-14	12	13	c13r12	WD_GenoA04	WD_Panel1	0.001275836
840	104	2017-04-14	40	8	c8r40	WD_GenoA04	WD_Panel1	0.001897343
841	104	2017-04-14	39	21	c21r39	WD_GenoA04	WD_Panel1	0.00239579
842	104	2017-04-14	7	20	c20r7	WD_GenoA04	WD_Panel1	0.003217012
843	104	2017-04-14	16	28	c28r16	WD_GenoA05	WD_Panel1	0.004061788
844	104	2017-04-14	39	4	c4r39	WD_GenoA05	WD_Panel1	0.002803192
845	104	2017-04-14	46	24	c24r46	WD_GenoA05	WD_Panel1	0.00389735
846	104	2017-04-14	42	1	c1r42	WD_GenoA05	WD_Panel1	0.002151865
847	104	2017-04-14	21	20	c20r21	WD_GenoA05	WD_Panel1	0.004021459
848	104	2017-04-14	41	8	c8r41	WD_GenoA05	WD_Panel1	0.002672701
849	104	2017-04-14	28	21	c21r28	WD_GenoA05	WD_Panel1	0.004383481
850	104	2017-04-14	60	13	c13r60	WD_GenoA05	WD_Panel1	0.002009538
851	104	2017-04-14	41	12	c12r41	WD_GenoA05	WD_Panel1	0.00225896
852	104	2017-04-14	45	8	c8r45	WD_GenoA06	WD_Panel1	0.003558556
853	104	2017-04-14	26	12	c12r26	WD_GenoA06	WD_Panel1	0.002700436
854	104	2017-04-14	3	21	c21r3	WD_GenoA06	WD_Panel1	0.005260729
855	104	2017-04-14	9	1	c1r9	WD_GenoA06	WD_Panel1	0.003539967
856	104	2017-04-14	18	13	c13r18	WD_GenoA06	WD_Panel1	0.0036507
857	104	2017-04-14	14	28	c28r14	WD_GenoA06	WD_Panel1	0.005079419
858	104	2017-04-14	6	4	c4r6	WD_GenoA06	WD_Panel1	0.003386329
859	104	2017-04-14	30	24	c24r30	WD_GenoA06	WD_Panel1	0.004340312
860	104	2017-04-14	24	12	c12r24	WD_GenoA07	WD_Panel1	0.003067886
861	104	2017-04-14	2	1	c1r2	WD_GenoA07	WD_Panel1	0.004034304
862	104	2017-04-14	19	21	c21r19	WD_GenoA07	WD_Panel1	0.005886534
863	104	2017-04-14	1	24	c24r1	WD_GenoA07	WD_Panel1	0.005522418
864	104	2017-04-14	9	13	c13r9	WD_GenoA07	WD_Panel1	0.003284686
865	104	2017-04-14	41	28	c28r41	WD_GenoA07	WD_Panel1	0.00465042
866	104	2017-04-14	52	8	c8r52	WD_GenoA07	WD_Panel1	0.003606166
867	104	2017-04-14	56	4	c4r56	WD_GenoA07	WD_Panel1	0.003693604
868	104	2017-04-14	58	12	c12r58	WD_GenoA08	WD_Panel1	0.00391437
869	104	2017-04-14	25	13	c13r25	WD_GenoA08	WD_Panel1	0.002410865
870	104	2017-04-14	8	24	c24r8	WD_GenoA08	WD_Panel1	0.004970778
871	104	2017-04-14	17	8	c8r17	WD_GenoA08	WD_Panel1	0.003192694
872	104	2017-04-14	34	4	c4r34	WD_GenoA08	WD_Panel1	0.002865318
873	104	2017-04-14	27	21	c21r27	WD_GenoA08	WD_Panel1	0.005233941
874	104	2017-04-14	12	28	c28r12	WD_GenoA08	WD_Panel1	0.004129927
875	104	2017-04-14	13	1	c1r13	WD_GenoA08	WD_Panel1	0.00326066
876	104	2017-04-14	40	13	c13r40	WD_GenoA09	WD_Panel1	0.002546794
877	104	2017-04-14	9	28	c28r9	WD_GenoA09	WD_Panel1	0.004729375
878	104	2017-04-14	4	20	c20r4	WD_GenoA09	WD_Panel1	0.00562003
879	104	2017-04-14	38	12	c12r38	WD_GenoA09	WD_Panel1	0.002997508
880	104	2017-04-14	24	24	c24r24	WD_GenoA09	WD_Panel1	0.004400295
881	104	2017-04-14	33	4	c4r33	WD_GenoA09	WD_Panel1	0.003370738
882	104	2017-04-14	27	1	c1r27	WD_GenoA09	WD_Panel1	0.003107245
883	104	2017-04-14	25	8	c8r25	WD_GenoA09	WD_Panel1	0.003009609
884	104	2017-04-14	4	21	c21r4	WD_GenoA09	WD_Panel1	0.005146337
885	104	2017-04-14	55	21	c21r55	WD_GenoA10	WD_Panel1	0.005209156
886	104	2017-04-14	17	20	c20r17	WD_GenoA10	WD_Panel1	0.00569498
887	104	2017-04-14	13	4	c4r13	WD_GenoA10	WD_Panel1	0.002918306
888	104	2017-04-14	5	8	c8r5	WD_GenoA10	WD_Panel1	0.00276239
889	104	2017-04-14	23	12	c12r23	WD_GenoA10	WD_Panel1	0.003132678
890	104	2017-04-14	55	13	c13r55	WD_GenoA10	WD_Panel1	0.002695567
891	104	2017-04-14	45	1	c1r45	WD_GenoA10	WD_Panel1	0.003022966
892	104	2017-04-14	6	24	c24r6	WD_GenoA10	WD_Panel1	0.005440409
893	104	2017-04-14	56	28	c28r56	WD_GenoA10	WD_Panel1	0.003985719
894	104	2017-04-14	13	12	c12r13	WD_GenoA11	WD_Panel1	0.00221707
895	104	2017-04-14	59	13	c13r59	WD_GenoA11	WD_Panel1	0.002167095
896	104	2017-04-14	59	1	c1r59	WD_GenoA11	WD_Panel1	0.002343453
897	104	2017-04-14	10	28	c28r10	WD_GenoA11	WD_Panel1	0.003258421
898	104	2017-04-14	6	21	c21r6	WD_GenoA11	WD_Panel1	0.004800767
899	104	2017-04-14	34	8	c8r34	WD_GenoA11	WD_Panel1	0.002180368
900	104	2017-04-14	5	24	c24r5	WD_GenoA11	WD_Panel1	0.004424143
901	104	2017-04-14	57	4	c4r57	WD_GenoA11	WD_Panel1	0.002606863
902	104	2017-04-14	52	12	c12r52	WD_GenoA12	WD_Panel1	0.002088576
903	104	2017-04-14	27	8	c8r27	WD_GenoA12	WD_Panel1	0.002462778
904	104	2017-04-14	40	28	c28r40	WD_GenoA12	WD_Panel1	0.003302853
905	104	2017-04-14	50	13	c13r50	WD_GenoA12	WD_Panel1	0.00221127
906	104	2017-04-14	14	24	c24r14	WD_GenoA12	WD_Panel1	0.004159367
907	104	2017-04-14	15	4	c4r15	WD_GenoA12	WD_Panel1	0.001903067
908	104	2017-04-14	38	21	c21r38	WD_GenoA12	WD_Panel1	0.002798929
909	104	2017-04-14	4	1	c1r4	WD_GenoA12	WD_Panel1	0.002354951
910	104	2017-04-14	15	20	c20r15	WD_GenoA12	WD_Panel1	0.003488495
911	104	2017-04-14	60	4	c4r60	WD_GenoA13	WD_Panel1	0.003801242
912	104	2017-04-14	6	1	c1r6	WD_GenoA13	WD_Panel1	0.003064071
913	104	2017-04-14	26	13	c13r26	WD_GenoA13	WD_Panel1	0.002969739
914	104	2017-04-14	16	8	c8r16	WD_GenoA13	WD_Panel1	0.002971177
915	104	2017-04-14	22	21	c21r22	WD_GenoA13	WD_Panel1	0.004561353
916	104	2017-04-14	36	24	c24r36	WD_GenoA13	WD_Panel1	0.004004016
917	104	2017-04-14	26	28	c28r26	WD_GenoA13	WD_Panel1	0.003817364
918	104	2017-04-14	9	12	c12r9	WD_GenoA13	WD_Panel1	0.002970974
919	104	2017-04-14	19	12	c12r19	WD_GenoA14	WD_Panel1	0.002369815
920	104	2017-04-14	38	4	c4r38	WD_GenoA14	WD_Panel1	0.002647509
921	104	2017-04-14	57	8	c8r57	WD_GenoA14	WD_Panel1	0.002905322
922	104	2017-04-14	18	24	c24r18	WD_GenoA14	WD_Panel1	0.00460668
923	104	2017-04-14	33	13	c13r33	WD_GenoA14	WD_Panel1	0.002598839
924	104	2017-04-14	25	28	c28r25	WD_GenoA14	WD_Panel1	0.004800538
925	104	2017-04-14	8	1	c1r8	WD_GenoA14	WD_Panel1	0.002755794
926	104	2017-04-14	53	21	c21r53	WD_GenoA14	WD_Panel1	0.003921062
927	104	2017-04-14	42	8	c8r42	WD_GenoA15	WD_Panel1	0.002391936
928	104	2017-04-14	42	4	c4r42	WD_GenoA15	WD_Panel1	0.002537204
929	104	2017-04-14	56	1	c1r56	WD_GenoA15	WD_Panel1	0.003511086
930	104	2017-04-14	48	13	c13r48	WD_GenoA15	WD_Panel1	0.002678993
931	104	2017-04-14	7	24	c24r7	WD_GenoA15	WD_Panel1	0.00477474
932	104	2017-04-14	50	28	c28r50	WD_GenoA15	WD_Panel1	0.003209855
933	104	2017-04-14	31	12	c12r31	WD_GenoA15	WD_Panel1	0.002908066
934	104	2017-04-14	30	21	c21r30	WD_GenoA15	WD_Panel1	0.004335897
935	104	2017-04-14	8	20	c20r8	WD_GenoA15	WD_Panel1	0.00472249
936	104	2017-04-14	53	12	c12r53	WD_GenoA16	WD_Panel1	0.002683282
937	104	2017-04-14	47	28	c28r47	WD_GenoA16	WD_Panel1	0.003968159
938	104	2017-04-14	8	8	c8r8	WD_GenoA16	WD_Panel1	0.002828698
939	104	2017-04-14	8	13	c13r8	WD_GenoA16	WD_Panel1	0.002731121
940	104	2017-04-14	58	4	c4r58	WD_GenoA16	WD_Panel1	0.003551395
941	104	2017-04-14	20	24	c24r20	WD_GenoA16	WD_Panel1	0.004793623
942	104	2017-04-14	7	21	c21r7	WD_GenoA16	WD_Panel1	0.004650292
943	104	2017-04-14	33	1	c1r33	WD_GenoA16	WD_Panel1	0.002539721
944	104	2017-04-14	39	1	c1r39	WD_GenoA17	WD_Panel1	0.001606261
945	104	2017-04-14	36	28	c28r36	WD_GenoA17	WD_Panel1	0.001575922
946	104	2017-04-14	26	8	c8r26	WD_GenoA17	WD_Panel1	0.001143023
947	104	2017-04-14	54	13	c13r54	WD_GenoA17	WD_Panel1	0.001115889
948	104	2017-04-14	46	21	c21r46	WD_GenoA17	WD_Panel1	0.001439241
949	104	2017-04-14	12	4	c4r12	WD_GenoA17	WD_Panel1	0.001822863
950	104	2017-04-14	10	1	c1r10	WD_GenoA18	WD_Panel1	0.003353911
951	104	2017-04-14	58	28	c28r58	WD_GenoA18	WD_Panel1	0.003689328
952	104	2017-04-14	22	8	c8r22	WD_GenoA18	WD_Panel1	0.003979178
953	104	2017-04-14	35	20	c20r35	WD_GenoA18	WD_Panel1	0.004737883
954	104	2017-04-14	43	21	c21r43	WD_GenoA18	WD_Panel1	0.002686621
955	104	2017-04-14	29	13	c13r29	WD_GenoA18	WD_Panel1	0.003050324
956	104	2017-04-14	47	4	c4r47	WD_GenoA18	WD_Panel1	0.003723544
957	104	2017-04-14	21	12	c12r21	WD_GenoA18	WD_Panel1	0.003752767
958	104	2017-04-14	57	24	c24r57	WD_GenoA18	WD_Panel1	0.004626266
959	104	2017-04-14	48	4	c4r48	WD_GenoA19	WD_Panel1	0.003278348
960	104	2017-04-14	27	13	c13r27	WD_GenoA19	WD_Panel1	0.004303357
961	104	2017-04-14	29	24	c24r29	WD_GenoA19	WD_Panel1	0.00572668
962	104	2017-04-14	17	1	c1r17	WD_GenoA19	WD_Panel1	0.004408649
963	104	2017-04-14	36	21	c21r36	WD_GenoA19	WD_Panel1	0.004353601
964	104	2017-04-14	2	8	c8r2	WD_GenoA19	WD_Panel1	0.004772296
965	104	2017-04-14	34	12	c12r34	WD_GenoA19	WD_Panel1	0.00443607
966	104	2017-04-14	53	28	c28r53	WD_GenoA19	WD_Panel1	0.004445552
967	104	2017-04-14	3	8	c8r3	WD_GenoA20	WD_Panel1	0.002556377
968	104	2017-04-14	20	13	c13r20	WD_GenoA20	WD_Panel1	0.002042186
969	104	2017-04-14	37	4	c4r37	WD_GenoA20	WD_Panel1	0.00262159
970	104	2017-04-14	33	12	c12r33	WD_GenoA20	WD_Panel1	0.002735994
971	104	2017-04-14	43	1	c1r43	WD_GenoA20	WD_Panel1	0.001957967
972	104	2017-04-14	31	28	c28r31	WD_GenoA20	WD_Panel1	0.003612641
973	104	2017-04-14	59	24	c24r59	WD_GenoA20	WD_Panel1	0.004214736
974	104	2017-04-14	39	8	c8r39	WD_GenoA21	WD_Panel1	0.003266256
975	104	2017-04-14	58	13	c13r58	WD_GenoA21	WD_Panel1	0.003034995
976	104	2017-04-14	29	1	c1r29	WD_GenoA21	WD_Panel1	0.002957682
977	104	2017-04-14	52	24	c24r52	WD_GenoA21	WD_Panel1	0.005312416
978	104	2017-04-14	13	28	c28r13	WD_GenoA21	WD_Panel1	0.005406187
979	104	2017-04-14	49	21	c21r49	WD_GenoA21	WD_Panel1	0.005294028
980	104	2017-04-14	31	4	c4r31	WD_GenoA21	WD_Panel1	0.001998073
981	104	2017-04-14	13	20	c20r13	WD_GenoA21	WD_Panel1	0.005093572
982	104	2017-04-14	18	12	c12r18	WD_GenoA21	WD_Panel1	0.003750076
983	104	2017-04-14	2	20	c20r2	WD_GenoA22	WD_Panel1	0.004444635
984	104	2017-04-14	49	24	c24r49	WD_GenoA22	WD_Panel1	0.003976119
985	104	2017-04-14	49	28	c28r49	WD_GenoA22	WD_Panel1	0.004235595
986	104	2017-04-14	14	12	c12r14	WD_GenoA22	WD_Panel1	0.002634509
987	104	2017-04-14	21	13	c13r21	WD_GenoA22	WD_Panel1	0.002772956
988	104	2017-04-14	38	8	c8r38	WD_GenoA22	WD_Panel1	0.002556989
989	104	2017-04-14	14	21	c21r14	WD_GenoA22	WD_Panel1	0.004452789
990	104	2017-04-14	4	4	c4r4	WD_GenoA22	WD_Panel1	0.003248147
991	104	2017-04-14	20	1	c1r20	WD_GenoA22	WD_Panel1	0.003052469
992	104	2017-04-14	26	21	c21r26	WD_GenoA23	WD_Panel1	0.005345205
993	104	2017-04-14	28	20	c20r28	WD_GenoA23	WD_Panel1	0.004324218
994	104	2017-04-14	18	4	c4r18	WD_GenoA23	WD_Panel1	0.002898471
995	104	2017-04-14	43	28	c28r43	WD_GenoA23	WD_Panel1	0.005629431
996	104	2017-04-14	15	12	c12r15	WD_GenoA23	WD_Panel1	0.002011465
997	104	2017-04-14	37	24	c24r37	WD_GenoA23	WD_Panel1	0.004002777
998	104	2017-04-14	41	13	c13r41	WD_GenoA23	WD_Panel1	0.00245109
999	104	2017-04-14	7	8	c8r7	WD_GenoA23	WD_Panel1	0.002506232
1000	104	2017-04-14	30	1	c1r30	WD_GenoA23	WD_Panel1	0.003319939
1001	104	2017-04-14	15	13	c13r15	WD_GenoA24	WD_Panel1	0.002587463
1002	104	2017-04-14	10	12	c12r10	WD_GenoA24	WD_Panel1	0.003342775
1003	104	2017-04-14	14	1	c1r14	WD_GenoA24	WD_Panel1	0.003175382
1004	104	2017-04-14	2	21	c21r2	WD_GenoA24	WD_Panel1	0.004815833
1005	104	2017-04-14	30	4	c4r30	WD_GenoA24	WD_Panel1	0.002907814
1006	104	2017-04-14	18	28	c28r18	WD_GenoA24	WD_Panel1	0.004323099
1007	104	2017-04-14	54	24	c24r54	WD_GenoA24	WD_Panel1	0.004262297
1008	104	2017-04-14	4	8	c8r4	WD_GenoA24	WD_Panel1	0.003492026
1009	104	2017-04-14	50	8	c8r50	WD_GenoA25	WD_Panel1	0.002568617
1010	104	2017-04-14	39	12	c12r39	WD_GenoA25	WD_Panel1	0.002411512
1011	104	2017-04-14	27	28	c28r27	WD_GenoA25	WD_Panel1	0.004218968
1012	104	2017-04-14	3	1	c1r3	WD_GenoA25	WD_Panel1	0.003235943
1013	104	2017-04-14	2	13	c13r2	WD_GenoA25	WD_Panel1	0.002874255
1014	104	2017-04-14	16	4	c4r16	WD_GenoA25	WD_Panel1	0.00209546
1015	104	2017-04-14	35	21	c21r35	WD_GenoA25	WD_Panel1	0.00172602
1016	104	2017-04-14	43	24	c24r43	WD_GenoA25	WD_Panel1	0.002536232
1017	104	2017-04-14	53	13	c13r53	WD_GenoA26	WD_Panel1	0.002781725
1018	104	2017-04-14	15	8	c8r15	WD_GenoA26	WD_Panel1	0.002391937
1019	104	2017-04-14	39	24	c24r39	WD_GenoA26	WD_Panel1	0.004288054
1020	104	2017-04-14	31	21	c21r31	WD_GenoA26	WD_Panel1	0.006256266
1021	104	2017-04-14	25	12	c12r25	WD_GenoA26	WD_Panel1	0.003284055
1022	104	2017-04-14	29	28	c28r29	WD_GenoA26	WD_Panel1	0.004752987
1023	104	2017-04-14	2	4	c4r2	WD_GenoA26	WD_Panel1	0.003914255
1024	104	2017-04-14	60	1	c1r60	WD_GenoA26	WD_Panel1	0.004749182
1025	104	2017-04-14	33	8	c8r33	WD_GenoA27	WD_Panel1	0.001479949
1026	104	2017-04-14	28	13	c13r28	WD_GenoA27	WD_Panel1	0.000794002
1027	104	2017-04-14	5	28	c28r5	WD_GenoA27	WD_Panel1	0.002486917
1028	104	2017-04-14	40	21	c21r40	WD_GenoA27	WD_Panel1	0.002916867
1029	104	2017-04-14	42	24	c24r42	WD_GenoA27	WD_Panel1	0.002752246
1030	104	2017-04-14	21	1	c1r21	WD_GenoA27	WD_Panel1	0.002013977
1031	104	2017-04-14	52	4	c4r52	WD_GenoA27	WD_Panel1	0.002369729
1032	104	2017-04-14	18	20	c20r18	WD_GenoA27	WD_Panel1	0.002936452
1033	104	2017-04-14	16	20	c20r16	WD_GenoA28	WD_Panel1	0.005761787
1034	104	2017-04-14	24	4	c4r24	WD_GenoA28	WD_Panel1	0.002127119
1035	104	2017-04-14	12	12	c12r12	WD_GenoA28	WD_Panel1	0.001954478
1036	104	2017-04-14	26	1	c1r26	WD_GenoA28	WD_Panel1	0.002117091
1037	104	2017-04-14	14	8	c8r14	WD_GenoA28	WD_Panel1	0.002271824
1038	104	2017-04-14	38	28	c28r38	WD_GenoA28	WD_Panel1	0.004258403
1039	104	2017-04-14	9	24	c24r9	WD_GenoA28	WD_Panel1	0.003362262
1040	104	2017-04-14	39	13	c13r39	WD_GenoA28	WD_Panel1	0.00275663
1041	104	2017-04-14	15	21	c21r15	WD_GenoA28	WD_Panel1	0.004236346
1042	104	2017-04-14	18	8	c8r18	WD_GenoA29	WD_Panel1	0.002192146
1043	104	2017-04-14	52	13	c13r52	WD_GenoA29	WD_Panel1	0.002245989
1044	104	2017-04-14	54	4	c4r54	WD_GenoA29	WD_Panel1	0.002909281
1045	104	2017-04-14	34	20	c20r34	WD_GenoA29	WD_Panel1	0.004198848
1046	104	2017-04-14	37	28	c28r37	WD_GenoA29	WD_Panel1	0.002392076
1047	104	2017-04-14	44	21	c21r44	WD_GenoA29	WD_Panel1	0.003460576
1048	104	2017-04-14	35	12	c12r35	WD_GenoA29	WD_Panel1	0.002109965
1049	104	2017-04-14	50	24	c24r50	WD_GenoA29	WD_Panel1	0.004022126
1050	104	2017-04-14	12	1	c1r12	WD_GenoA29	WD_Panel1	0.002973573
1051	104	2017-04-14	22	20	c20r22	WD_GenoA30	WD_Panel1	0.005257849
1052	104	2017-04-14	28	28	c28r28	WD_GenoA30	WD_Panel1	0.003911715
1053	104	2017-04-14	50	12	c12r50	WD_GenoA30	WD_Panel1	0.002368527
1054	104	2017-04-14	20	4	c4r20	WD_GenoA30	WD_Panel1	0.003477868
1055	104	2017-04-14	47	1	c1r47	WD_GenoA30	WD_Panel1	0.002689219
1056	104	2017-04-14	8	21	c21r8	WD_GenoA30	WD_Panel1	0.005152418
1057	104	2017-04-14	17	13	c13r17	WD_GenoA30	WD_Panel1	0.003211121
1058	104	2017-04-14	15	24	c24r15	WD_GenoA30	WD_Panel1	0.004783592
1059	104	2017-04-14	20	8	c8r20	WD_GenoA30	WD_Panel1	0.00284528
1060	104	2017-04-14	11	28	c28r11	WD_GenoA31	WD_Panel1	0.007085547
1061	104	2017-04-14	45	4	c4r45	WD_GenoA31	WD_Panel1	0.004257186
1062	104	2017-04-14	43	12	c12r43	WD_GenoA31	WD_Panel1	0.003940001
1063	104	2017-04-14	44	13	c13r44	WD_GenoA31	WD_Panel1	0.003799971
1064	104	2017-04-14	36	8	c8r36	WD_GenoA31	WD_Panel1	0.003339554
1065	104	2017-04-14	12	24	c24r12	WD_GenoA31	WD_Panel1	0.007774688
1066	104	2017-04-14	11	1	c1r11	WD_GenoA31	WD_Panel1	0.004545247
1067	104	2017-04-14	13	21	c21r13	WD_GenoA31	WD_Panel1	0.005727829
1068	104	2017-04-14	35	1	c1r35	WD_GenoA32	WD_Panel1	0.003358859
1069	104	2017-04-14	11	12	c12r11	WD_GenoA32	WD_Panel1	0.002706334
1070	104	2017-04-14	34	28	c28r34	WD_GenoA32	WD_Panel1	0.004600507
1071	104	2017-04-14	36	20	c20r36	WD_GenoA32	WD_Panel1	0.005078925
1072	104	2017-04-14	7	13	c13r7	WD_GenoA32	WD_Panel1	0.003329608
1073	104	2017-04-14	37	21	c21r37	WD_GenoA32	WD_Panel1	0.004070299
1074	104	2017-04-14	60	24	c24r60	WD_GenoA32	WD_Panel1	0.004921698
1075	104	2017-04-14	9	4	c4r9	WD_GenoA32	WD_Panel1	0.003228602
1076	104	2017-04-14	44	8	c8r44	WD_GenoA32	WD_Panel1	0.002531975
1077	104	2017-04-14	48	1	c1r48	WD_GenoA33	WD_Panel1	0.00252165
1078	104	2017-04-14	58	24	c24r58	WD_GenoA33	WD_Panel1	0.004275534
1079	104	2017-04-14	34	21	c21r34	WD_GenoA33	WD_Panel1	0.003704103
1080	104	2017-04-14	23	13	c13r23	WD_GenoA33	WD_Panel1	0.00216545
1081	104	2017-04-14	55	8	c8r55	WD_GenoA33	WD_Panel1	0.00344662
1082	104	2017-04-14	4	28	c28r4	WD_GenoA33	WD_Panel1	0.004926521
1083	104	2017-04-14	5	20	c20r5	WD_GenoA33	WD_Panel1	0.004352949
1084	104	2017-04-14	48	12	c12r48	WD_GenoA33	WD_Panel1	0.002952048
1085	104	2017-04-14	27	4	c4r27	WD_GenoA33	WD_Panel1	0.003905439
1086	104	2017-04-14	35	8	c8r35	WD_GenoA34	WD_Panel1	0.002075626
1087	104	2017-04-14	31	20	c20r31	WD_GenoA34	WD_Panel1	0.003587224
1088	104	2017-04-14	21	21	c21r21	WD_GenoA34	WD_Panel1	0.004406017
1089	104	2017-04-14	40	12	c12r40	WD_GenoA34	WD_Panel1	0.002292021
1090	104	2017-04-14	59	4	c4r59	WD_GenoA34	WD_Panel1	0.002432817
1091	104	2017-04-14	15	28	c28r15	WD_GenoA34	WD_Panel1	0.004600516
1092	104	2017-04-14	35	13	c13r35	WD_GenoA34	WD_Panel1	0.002876668
1093	104	2017-04-14	41	1	c1r41	WD_GenoA34	WD_Panel1	0.001840275
1094	104	2017-04-14	19	24	c24r19	WD_GenoA34	WD_Panel1	0.004594452
1095	104	2017-04-14	32	12	c12r32	WD_GenoA35	WD_Panel1	0.001807803
1096	104	2017-04-14	31	13	c13r31	WD_GenoA35	WD_Panel1	0.00231734
1097	104	2017-04-14	53	24	c24r53	WD_GenoA35	WD_Panel1	0.00453009
1098	104	2017-04-14	6	28	c28r6	WD_GenoA35	WD_Panel1	0.002461334
1099	104	2017-04-14	40	1	c1r40	WD_GenoA35	WD_Panel1	0.002223562
1100	104	2017-04-14	11	8	c8r11	WD_GenoA35	WD_Panel1	0.002331197
1101	104	2017-04-14	14	4	c4r14	WD_GenoA35	WD_Panel1	0.002788997
1102	104	2017-04-14	39	28	c28r39	WD_GenoA36	WD_Panel1	0.000999342
1103	104	2017-04-14	21	24	c24r21	WD_GenoA36	WD_Panel1	0.002917428
1104	104	2017-04-14	21	4	c4r21	WD_GenoA36	WD_Panel1	0.001827463
1105	104	2017-04-14	30	12	c12r30	WD_GenoA36	WD_Panel1	0.000925115
1106	104	2017-04-14	32	8	c8r32	WD_GenoA36	WD_Panel1	0.001025045
1107	104	2017-04-14	36	1	c1r36	WD_GenoA36	WD_Panel1	0.001969592
1108	104	2017-04-14	46	13	c13r46	WD_GenoA36	WD_Panel1	0.001628298
1109	104	2017-04-14	29	8	c8r29	WD_GenoA37	WD_Panel1	0.002211099
1110	104	2017-04-14	55	24	c24r55	WD_GenoA37	WD_Panel1	0.003096751
1111	104	2017-04-14	51	4	c4r51	WD_GenoA37	WD_Panel1	0.001870081
1112	104	2017-04-14	48	28	c28r48	WD_GenoA37	WD_Panel1	0.00270351
1113	104	2017-04-14	38	13	c13r38	WD_GenoA37	WD_Panel1	0.002015825
1114	104	2017-04-14	30	20	c20r30	WD_GenoA37	WD_Panel1	0.003911987
1115	104	2017-04-14	55	1	c1r55	WD_GenoA37	WD_Panel1	0.002496096
1116	104	2017-04-14	5	21	c21r5	WD_GenoA37	WD_Panel1	0.003307113
1117	104	2017-04-14	45	12	c12r45	WD_GenoA37	WD_Panel1	0.002094785
1118	104	2017-04-14	47	24	c24r47	WD_GenoA38	WD_Panel1	0.003820001
1119	104	2017-04-14	14	13	c13r14	WD_GenoA38	WD_Panel1	0.001852491
1120	104	2017-04-14	42	12	c12r42	WD_GenoA38	WD_Panel1	0.002119899
1121	104	2017-04-14	5	4	c4r5	WD_GenoA38	WD_Panel1	0.002435106
1122	104	2017-04-14	58	21	c21r58	WD_GenoA38	WD_Panel1	0.003471349
1123	104	2017-04-14	25	1	c1r25	WD_GenoA38	WD_Panel1	0.002284498
1124	104	2017-04-14	33	20	c20r33	WD_GenoA38	WD_Panel1	0.00402302
1125	104	2017-04-14	19	8	c8r19	WD_GenoA38	WD_Panel1	0.002312486
1126	104	2017-04-14	51	28	c28r51	WD_GenoA38	WD_Panel1	0.002917931
1127	104	2017-04-14	25	24	c24r25	WD_GenoA39	WD_Panel1	0.004225689
1128	104	2017-04-14	43	8	c8r43	WD_GenoA39	WD_Panel1	0.002624939
1129	104	2017-04-14	42	21	c21r42	WD_GenoA39	WD_Panel1	0.003929865
1130	104	2017-04-14	50	1	c1r50	WD_GenoA39	WD_Panel1	0.002339308
1131	104	2017-04-14	1	12	c12r1	WD_GenoA39	WD_Panel1	0.002632191
1132	104	2017-04-14	32	13	c13r32	WD_GenoA39	WD_Panel1	0.002255441
1133	104	2017-04-14	45	28	c28r45	WD_GenoA39	WD_Panel1	0.003003641
1134	104	2017-04-14	44	4	c4r44	WD_GenoA39	WD_Panel1	0.001927591
1135	104	2017-04-14	10	20	c20r10	WD_GenoA40	WD_Panel1	0.004339978
1136	104	2017-04-14	51	1	c1r51	WD_GenoA40	WD_Panel1	0.002247647
1137	104	2017-04-14	16	12	c12r16	WD_GenoA40	WD_Panel1	0.002368118
1138	104	2017-04-14	35	28	c28r35	WD_GenoA40	WD_Panel1	0.003893541
1139	104	2017-04-14	9	8	c8r9	WD_GenoA40	WD_Panel1	0.002647282
1140	104	2017-04-14	10	13	c13r10	WD_GenoA40	WD_Panel1	0.002853563
1141	104	2017-04-14	50	4	c4r50	WD_GenoA40	WD_Panel1	0.002575591
1142	104	2017-04-14	9	21	c21r9	WD_GenoA40	WD_Panel1	0.003209664
1143	104	2017-04-14	45	24	c24r45	WD_GenoA40	WD_Panel1	0.002906267
1144	104	2017-04-14	33	28	c28r33	WD_GenoA41	WD_Panel1	0.003615865
1145	104	2017-04-14	52	1	c1r52	WD_GenoA41	WD_Panel1	0.002713343
1146	104	2017-04-14	34	13	c13r34	WD_GenoA41	WD_Panel1	0.002531414
1147	104	2017-04-14	57	21	c21r57	WD_GenoA41	WD_Panel1	0.003278374
1148	104	2017-04-14	46	8	c8r46	WD_GenoA41	WD_Panel1	0.002844371
1149	104	2017-04-14	1	20	c20r1	WD_GenoA41	WD_Panel1	0.004328003
1150	104	2017-04-14	3	12	c12r3	WD_GenoA41	WD_Panel1	0.002777078
1151	104	2017-04-14	31	24	c24r31	WD_GenoA41	WD_Panel1	0.003672083
1152	104	2017-04-14	28	4	c4r28	WD_GenoA41	WD_Panel1	0.002562722
1153	104	2017-04-14	46	28	c28r46	WD_GenoA42	WD_Panel1	0.004299054
1154	104	2017-04-14	48	24	c24r48	WD_GenoA42	WD_Panel1	0.003789731
1155	104	2017-04-14	56	8	c8r56	WD_GenoA42	WD_Panel1	0.002874877
1156	104	2017-04-14	30	13	c13r30	WD_GenoA42	WD_Panel1	0.001885795
1157	104	2017-04-14	32	1	c1r32	WD_GenoA42	WD_Panel1	0.00237019
1158	104	2017-04-14	12	20	c20r12	WD_GenoA42	WD_Panel1	0.004535321
1159	104	2017-04-14	4	12	c12r4	WD_GenoA42	WD_Panel1	0.002235816
1160	104	2017-04-14	35	4	c4r35	WD_GenoA42	WD_Panel1	0.00308931
1161	104	2017-04-14	1	21	c21r1	WD_GenoA42	WD_Panel1	0.00431809
1162	104	2017-04-14	53	8	c8r53	WD_GenoA43	WD_Panel1	0.002634375
1163	104	2017-04-14	17	4	c4r17	WD_GenoA43	WD_Panel1	0.003054792
1164	104	2017-04-14	41	21	c21r41	WD_GenoA43	WD_Panel1	0.00334905
1165	104	2017-04-14	37	13	c13r37	WD_GenoA43	WD_Panel1	0.001985023
1166	104	2017-04-14	19	28	c28r19	WD_GenoA43	WD_Panel1	0.002937751
1167	104	2017-04-14	57	1	c1r57	WD_GenoA43	WD_Panel1	0.002203885
1168	104	2017-04-14	17	24	c24r17	WD_GenoA43	WD_Panel1	0.003870303
1169	104	2017-04-14	28	12	c12r28	WD_GenoA43	WD_Panel1	0.002340249
1170	104	2017-04-14	1	1	c1r1	WD_GenoA44	WD_Panel1	0.003979808
1171	104	2017-04-14	6	8	c8r6	WD_GenoA44	WD_Panel1	0.00310945
1172	104	2017-04-14	4	24	c24r4	WD_GenoA44	WD_Panel1	0.005447058
1173	104	2017-04-14	6	20	c20r6	WD_GenoA44	WD_Panel1	0.005128224
1174	104	2017-04-14	49	13	c13r49	WD_GenoA44	WD_Panel1	0.002755903
1175	104	2017-04-14	47	21	c21r47	WD_GenoA44	WD_Panel1	0.003530168
1176	104	2017-04-14	22	4	c4r22	WD_GenoA44	WD_Panel1	0.002572647
1177	104	2017-04-14	49	12	c12r49	WD_GenoA44	WD_Panel1	0.002553788
1178	104	2017-04-14	55	28	c28r55	WD_GenoA44	WD_Panel1	0.003674022
1179	104	2017-04-14	10	4	c4r10	WD_GenoA45	WD_Panel1	0.002303091
1180	104	2017-04-14	8	12	c12r8	WD_GenoA45	WD_Panel1	0.001752245
1181	104	2017-04-14	28	1	c1r28	WD_GenoA45	WD_Panel1	0.002771928
1182	104	2017-04-14	1	28	c28r1	WD_GenoA45	WD_Panel1	0.003146547
1183	104	2017-04-14	51	13	c13r51	WD_GenoA45	WD_Panel1	0.002451653
1184	104	2017-04-14	9	20	c20r9	WD_GenoA45	WD_Panel1	0.003741174
1185	104	2017-04-14	51	21	c21r51	WD_GenoA45	WD_Panel1	0.003442829
1186	104	2017-04-14	11	24	c24r11	WD_GenoA45	WD_Panel1	0.004791391
1187	104	2017-04-14	1	8	c8r1	WD_GenoA45	WD_Panel1	0.002621901
1188	104	2017-04-14	22	1	c1r22	WD_GenoA46	WD_Panel1	0.002829613
1189	104	2017-04-14	47	8	c8r47	WD_GenoA46	WD_Panel1	0.002650607
1190	104	2017-04-14	51	24	c24r51	WD_GenoA46	WD_Panel1	0.005263153
1191	104	2017-04-14	16	13	c13r16	WD_GenoA46	WD_Panel1	0.003100003
1192	104	2017-04-14	32	28	c28r32	WD_GenoA46	WD_Panel1	0.003802391
1193	104	2017-04-14	12	21	c21r12	WD_GenoA46	WD_Panel1	0.004453668
1194	104	2017-04-14	57	12	c12r57	WD_GenoA46	WD_Panel1	0.002640183
1195	104	2017-04-14	32	4	c4r32	WD_GenoA47	WD_Panel1	0.003377192
1196	104	2017-04-14	56	12	c12r56	WD_GenoA47	WD_Panel1	0.003083379
1197	104	2017-04-14	11	13	c13r11	WD_GenoA47	WD_Panel1	0.003282303
1198	104	2017-04-14	35	24	c24r35	WD_GenoA47	WD_Panel1	0.003920941
1199	104	2017-04-14	33	21	c21r33	WD_GenoA47	WD_Panel1	0.004715892
1200	104	2017-04-14	44	28	c28r44	WD_GenoA47	WD_Panel1	0.004432817
1201	104	2017-04-14	31	8	c8r31	WD_GenoA47	WD_Panel1	0.002496585
1202	104	2017-04-14	5	1	c1r5	WD_GenoA47	WD_Panel1	0.003712697
1203	104	2017-04-14	29	20	c20r29	WD_GenoA48	WD_Panel1	0.004711831
1204	104	2017-04-14	57	28	c28r57	WD_GenoA48	WD_Panel1	0.00562082
1205	104	2017-04-14	32	21	c21r32	WD_GenoA48	WD_Panel1	0.004761707
1206	104	2017-04-14	10	24	c24r10	WD_GenoA48	WD_Panel1	0.004461984
1207	104	2017-04-14	49	8	c8r49	WD_GenoA48	WD_Panel1	0.003723029
1208	104	2017-04-14	34	1	c1r34	WD_GenoA48	WD_Panel1	0.003741113
1209	104	2017-04-14	2	12	c12r2	WD_GenoA48	WD_Panel1	0.002742437
1210	104	2017-04-14	55	4	c4r55	WD_GenoA48	WD_Panel1	0.00492768
1211	104	2017-04-14	42	13	c13r42	WD_GenoA48	WD_Panel1	0.003783029
1212	104	2017-04-14	55	12	c12r55	WD_GenoA49	WD_Panel1	0.002094991
1213	104	2017-04-14	48	21	c21r48	WD_GenoA49	WD_Panel1	0.004773649
1214	104	2017-04-14	53	1	c1r53	WD_GenoA49	WD_Panel1	0.002554456
1215	104	2017-04-14	42	28	c28r42	WD_GenoA49	WD_Panel1	0.004460071
1216	104	2017-04-14	19	13	c13r19	WD_GenoA49	WD_Panel1	0.002447235
1217	104	2017-04-14	59	8	c8r59	WD_GenoA49	WD_Panel1	0.003515752
1218	104	2017-04-14	25	20	c20r25	WD_GenoA49	WD_Panel1	0.005467625
1219	104	2017-04-14	29	4	c4r29	WD_GenoA49	WD_Panel1	0.002814993
1220	104	2017-04-14	44	24	c24r44	WD_GenoA49	WD_Panel1	0.004176555
1221	104	2017-04-14	22	24	c24r22	WD_GenoA50	WD_Panel1	0.004878267
1222	104	2017-04-14	44	12	c12r44	WD_GenoA50	WD_Panel1	0.001525217
1223	104	2017-04-14	11	20	c20r11	WD_GenoA50	WD_Panel1	0.005217896
1224	104	2017-04-14	5	13	c13r5	WD_GenoA50	WD_Panel1	0.003000642
1225	104	2017-04-14	7	28	c28r7	WD_GenoA50	WD_Panel1	0.003998727
1226	104	2017-04-14	29	21	c21r29	WD_GenoA50	WD_Panel1	0.005722044
1227	104	2017-04-14	49	4	c4r49	WD_GenoA50	WD_Panel1	0.00279173
1228	104	2017-04-14	13	8	c8r13	WD_GenoA50	WD_Panel1	0.002981714
1229	104	2017-04-14	7	1	c1r7	WD_GenoA50	WD_Panel1	0.00412982
1230	104	2017-04-14	49	1	c1r49	WD_GenoA51	WD_Panel1	0.001965198
1231	104	2017-04-14	17	12	c12r17	WD_GenoA51	WD_Panel1	0.00343847
1232	104	2017-04-14	58	8	c8r58	WD_GenoA51	WD_Panel1	0.00381962
1233	104	2017-04-14	45	21	c21r45	WD_GenoA51	WD_Panel1	0.004009819
1234	104	2017-04-14	54	28	c28r54	WD_GenoA51	WD_Panel1	0.00399468
1235	104	2017-04-14	14	20	c20r14	WD_GenoA51	WD_Panel1	0.005718784
1236	104	2017-04-14	13	13	c13r13	WD_GenoA51	WD_Panel1	0.003399672
1237	104	2017-04-14	33	24	c24r33	WD_GenoA51	WD_Panel1	0.005085617
1238	104	2017-04-14	41	4	c4r41	WD_GenoA51	WD_Panel1	0.003092305
1239	104	2017-04-14	23	21	c21r23	WD_GenoA52	WD_Panel1	0.003117024
1240	104	2017-04-14	54	12	c12r54	WD_GenoA52	WD_Panel1	0.002583402
1241	104	2017-04-14	21	8	c8r21	WD_GenoA52	WD_Panel1	0.002780637
1242	104	2017-04-14	41	24	c24r41	WD_GenoA52	WD_Panel1	0.003972633
1243	104	2017-04-14	1	4	c4r1	WD_GenoA52	WD_Panel1	0.004227796
1244	104	2017-04-14	8	28	c28r8	WD_GenoA52	WD_Panel1	0.004584897
1245	104	2017-04-14	45	13	c13r45	WD_GenoA52	WD_Panel1	0.003364128
1246	104	2017-04-14	38	1	c1r38	WD_GenoA52	WD_Panel1	0.002803757
1247	104	2017-04-14	27	20	c20r27	WD_GenoA53	WD_Panel1	0.00436609
1248	104	2017-04-14	20	28	c28r20	WD_GenoA53	WD_Panel1	0.004213679
1249	104	2017-04-14	22	13	c13r22	WD_GenoA53	WD_Panel1	0.002459365
1250	104	2017-04-14	40	24	c24r40	WD_GenoA53	WD_Panel1	0.003557074
1251	104	2017-04-14	36	12	c12r36	WD_GenoA53	WD_Panel1	0.001947797
1252	104	2017-04-14	37	1	c1r37	WD_GenoA53	WD_Panel1	0.002371153
1253	104	2017-04-14	10	8	c8r10	WD_GenoA53	WD_Panel1	0.002246381
1254	104	2017-04-14	26	4	c4r26	WD_GenoA53	WD_Panel1	0.002239736
1255	104	2017-04-14	16	21	c21r16	WD_GenoA53	WD_Panel1	0.004154322
1256	104	2017-04-14	23	20	c20r23	WD_GenoA54	WD_Panel1	0.004159215
1257	104	2017-04-14	17	21	c21r17	WD_GenoA54	WD_Panel1	0.004155554
1258	104	2017-04-14	60	28	c28r60	WD_GenoA54	WD_Panel1	0.003413283
1259	104	2017-04-14	12	8	c8r12	WD_GenoA54	WD_Panel1	0.002098792
1260	104	2017-04-14	3	4	c4r3	WD_GenoA54	WD_Panel1	0.002192802
1261	104	2017-04-14	4	13	c13r4	WD_GenoA54	WD_Panel1	0.002211312
1262	104	2017-04-14	27	24	c24r27	WD_GenoA54	WD_Panel1	0.003720422
1263	104	2017-04-14	51	12	c12r51	WD_GenoA54	WD_Panel1	0.001769663
1264	104	2017-04-14	46	1	c1r46	WD_GenoA54	WD_Panel1	0.002728308
1265	104	2017-04-14	2	24	c24r2	WD_GenoA55	WD_Panel1	0.002919448
1266	104	2017-04-14	31	1	c1r31	WD_GenoA55	WD_Panel1	0.002182304
1267	104	2017-04-14	37	8	c8r37	WD_GenoA55	WD_Panel1	0.00184551
1268	104	2017-04-14	59	12	c12r59	WD_GenoA55	WD_Panel1	0.002017639
1269	104	2017-04-14	21	28	c28r21	WD_GenoA55	WD_Panel1	0.003053321
1270	104	2017-04-14	36	13	c13r36	WD_GenoA55	WD_Panel1	0.001117363
1271	104	2017-04-14	43	4	c4r43	WD_GenoA55	WD_Panel1	0.001933477
1272	104	2017-04-14	60	21	c21r60	WD_GenoA55	WD_Panel1	0.003169305
1273	104	2017-04-14	8	4	c4r8	WD_GenoA56	WD_Panel1	0.002710875
1274	104	2017-04-14	3	24	c24r3	WD_GenoA56	WD_Panel1	0.00502956
1275	104	2017-04-14	5	12	c12r5	WD_GenoA56	WD_Panel1	0.00288961
1276	104	2017-04-14	44	1	c1r44	WD_GenoA56	WD_Panel1	0.003044999
1277	104	2017-04-14	24	13	c13r24	WD_GenoA56	WD_Panel1	0.002320074
1278	104	2017-04-14	50	21	c21r50	WD_GenoA56	WD_Panel1	0.004700928
1279	104	2017-04-14	26	20	c20r26	WD_GenoA56	WD_Panel1	0.004874801
1280	104	2017-04-14	30	28	c28r30	WD_GenoA56	WD_Panel1	0.004093802
1281	104	2017-04-14	28	8	c8r28	WD_GenoA56	WD_Panel1	0.002753339
1282	104	2017-04-14	38	24	c24r38	WD_GenoA57	WD_Panel1	0.002500933
1283	104	2017-04-14	23	4	c4r23	WD_GenoA57	WD_Panel1	0.001956731
1284	104	2017-04-14	10	21	c21r10	WD_GenoA57	WD_Panel1	0.003266791
1285	104	2017-04-14	24	28	c28r24	WD_GenoA57	WD_Panel1	0.001873967
1286	104	2017-04-14	60	12	c12r60	WD_GenoA57	WD_Panel1	0.002380847
1287	104	2017-04-14	57	13	c13r57	WD_GenoA57	WD_Panel1	0.001410407
1288	104	2017-04-14	24	8	c8r24	WD_GenoA57	WD_Panel1	0.002226633
1289	104	2017-04-14	24	1	c1r24	WD_GenoA57	WD_Panel1	0.001666883
1290	104	2017-04-14	54	1	c1r54	WD_GenoA58	WD_Panel1	0.003483498
1291	104	2017-04-14	59	28	c28r59	WD_GenoA58	WD_Panel1	0.003417657
1292	104	2017-04-14	13	24	c24r13	WD_GenoA58	WD_Panel1	0.004923147
1293	104	2017-04-14	40	4	c4r40	WD_GenoA58	WD_Panel1	0.00234011
1294	104	2017-04-14	20	20	c20r20	WD_GenoA58	WD_Panel1	0.003995806
1295	104	2017-04-14	1	13	c13r1	WD_GenoA58	WD_Panel1	0.003532564
1296	104	2017-04-14	18	21	c21r18	WD_GenoA58	WD_Panel1	0.004688018
1297	104	2017-04-14	30	8	c8r30	WD_GenoA58	WD_Panel1	0.002706558
1298	104	2017-04-14	7	12	c12r7	WD_GenoA58	WD_Panel1	0.002825187
1299	104	2017-04-14	53	4	c4r53	WD_GenoA59	WD_Panel1	0.003947211
1300	104	2017-04-14	60	8	c8r60	WD_GenoA59	WD_Panel1	0.00371449
1301	104	2017-04-14	54	21	c21r54	WD_GenoA59	WD_Panel1	0.004291476
1302	104	2017-04-14	23	1	c1r23	WD_GenoA59	WD_Panel1	0.003734948
1303	104	2017-04-14	19	20	c20r19	WD_GenoA59	WD_Panel1	0.005080764
1304	104	2017-04-14	17	28	c28r17	WD_GenoA59	WD_Panel1	0.004287386
1305	104	2017-04-14	47	13	c13r47	WD_GenoA59	WD_Panel1	0.002637132
1306	104	2017-04-14	28	24	c24r28	WD_GenoA59	WD_Panel1	0.00527717
1307	104	2017-04-14	46	12	c12r46	WD_GenoA59	WD_Panel1	0.003195863
1308	104	2017-04-14	3	20	c20r3	WD_GenoA60	WD_Panel1	0.004610846
1309	104	2017-04-14	16	1	c1r16	WD_GenoA60	WD_Panel1	0.002884372
1310	104	2017-04-14	3	13	c13r3	WD_GenoA60	WD_Panel1	0.002705139
1311	104	2017-04-14	56	24	c24r56	WD_GenoA60	WD_Panel1	0.003894037
1312	104	2017-04-14	22	28	c28r22	WD_GenoA60	WD_Panel1	0.005436029
1313	104	2017-04-14	25	21	c21r25	WD_GenoA60	WD_Panel1	0.003926608
1314	104	2017-04-14	36	4	c4r36	WD_GenoA60	WD_Panel1	0.003002498
1315	104	2017-04-14	51	8	c8r51	WD_GenoA60	WD_Panel1	0.002330886
1316	104	2017-04-14	27	12	c12r27	WD_GenoA60	WD_Panel1	0.003248642
1317	104	2017-04-14	17	7	c7r17	WD_GenoB01	WD_Panel2	0.002391462
1318	104	2017-04-14	46	9	c9r46	WD_GenoB01	WD_Panel2	0.00332343
1319	104	2017-04-14	16	27	c27r16	WD_GenoB01	WD_Panel2	0.00316907
1320	104	2017-04-14	27	7	c7r27	WD_GenoB02	WD_Panel2	0.002278184
1321	104	2017-04-14	39	9	c9r39	WD_GenoB02	WD_Panel2	0.002869473
1322	104	2017-04-14	26	27	c27r26	WD_GenoB02	WD_Panel2	0.003932814
1323	104	2017-04-14	10	27	c27r10	WD_GenoB03	WD_Panel2	0.002068397
1324	104	2017-04-14	57	9	c9r57	WD_GenoB03	WD_Panel2	0.002085809
1325	104	2017-04-14	7	7	c7r7	WD_GenoB03	WD_Panel2	0.00200593
1326	104	2017-04-14	13	27	c27r13	WD_GenoB04	WD_Panel2	0.002782732
1327	104	2017-04-14	32	9	c9r32	WD_GenoB04	WD_Panel2	0.001858878
1328	104	2017-04-14	29	7	c7r29	WD_GenoB04	WD_Panel2	0.00217455
1329	104	2017-04-14	16	7	c7r16	WD_GenoB05	WD_Panel2	0.004150326
1330	104	2017-04-14	1	27	c27r1	WD_GenoB05	WD_Panel2	0.00572097
1331	104	2017-04-14	56	9	c9r56	WD_GenoB05	WD_Panel2	0.003535751
1332	104	2017-04-14	19	7	c7r19	WD_GenoB06	WD_Panel2	0.003463931
1333	104	2017-04-14	7	27	c27r7	WD_GenoB06	WD_Panel2	0.003826991
1334	104	2017-04-14	22	27	c27r22	WD_GenoB07	WD_Panel2	0.004509893
1335	104	2017-04-14	48	9	c9r48	WD_GenoB07	WD_Panel2	0.002835711
1336	104	2017-04-14	53	9	c9r53	WD_GenoB08	WD_Panel2	0.004511088
1337	104	2017-04-14	22	7	c7r22	WD_GenoB08	WD_Panel2	0.003869825
1338	104	2017-04-14	17	27	c27r17	WD_GenoB08	WD_Panel2	0.005298021
1339	104	2017-04-14	1	7	c7r1	WD_GenoB09	WD_Panel2	0.002522509
1340	104	2017-04-14	35	9	c9r35	WD_GenoB09	WD_Panel2	0.001880647
1341	104	2017-04-14	8	27	c27r8	WD_GenoB09	WD_Panel2	0.003739305
1342	104	2017-04-14	2	27	c27r2	WD_GenoB10	WD_Panel2	0.004085414
1343	104	2017-04-14	28	7	c7r28	WD_GenoB10	WD_Panel2	0.002404131
1344	104	2017-04-14	34	9	c9r34	WD_GenoB10	WD_Panel2	0.002918391
1345	104	2017-04-14	21	27	c27r21	WD_GenoB11	WD_Panel2	0.004260664
1346	104	2017-04-14	58	9	c9r58	WD_GenoB11	WD_Panel2	0.002048332
1347	104	2017-04-14	18	7	c7r18	WD_GenoB11	WD_Panel2	0.001834193
1348	104	2017-04-14	38	9	c9r38	WD_GenoB12	WD_Panel2	0.002809199
1349	104	2017-04-14	15	7	c7r15	WD_GenoB12	WD_Panel2	0.002635631
1350	104	2017-04-14	27	27	c27r27	WD_GenoB12	WD_Panel2	0.004184368
1351	104	2017-04-14	5	7	c7r5	WD_GenoB13	WD_Panel2	0.003015179
1352	104	2017-04-14	59	9	c9r59	WD_GenoB13	WD_Panel2	0.003402153
1353	104	2017-04-14	14	27	c27r14	WD_GenoB13	WD_Panel2	0.005065762
1354	104	2017-04-14	13	7	c7r13	WD_GenoB14	WD_Panel2	0.003080869
1355	104	2017-04-14	20	27	c27r20	WD_GenoB14	WD_Panel2	0.004764268
1356	104	2017-04-14	31	9	c9r31	WD_GenoB14	WD_Panel2	0.003166656
1357	104	2017-04-14	14	7	c7r14	WD_GenoB15	WD_Panel2	0.002969299
1358	104	2017-04-14	19	27	c27r19	WD_GenoB15	WD_Panel2	0.003601996
1359	104	2017-04-14	40	9	c9r40	WD_GenoB15	WD_Panel2	0.00303875
1360	104	2017-04-14	10	7	c7r10	WD_GenoB16	WD_Panel2	0.001942853
1361	104	2017-04-14	9	27	c27r9	WD_GenoB16	WD_Panel2	0.004032157
1362	104	2017-04-14	54	9	c9r54	WD_GenoB16	WD_Panel2	0.002245235
1363	104	2017-04-14	4	7	c7r4	WD_GenoB17	WD_Panel2	0.003121941
1364	104	2017-04-14	23	27	c27r23	WD_GenoB17	WD_Panel2	0.004578724
1365	104	2017-04-14	37	9	c9r37	WD_GenoB17	WD_Panel2	0.003071222
1366	104	2017-04-14	43	9	c9r43	WD_GenoB18	WD_Panel2	0.002516235
1367	104	2017-04-14	8	7	c7r8	WD_GenoB18	WD_Panel2	0.002097983
1368	104	2017-04-14	12	27	c27r12	WD_GenoB18	WD_Panel2	0.004411734
1369	104	2017-04-14	36	9	c9r36	WD_GenoB19	WD_Panel2	0.002763142
1370	104	2017-04-14	6	7	c7r6	WD_GenoB19	WD_Panel2	0.002710581
1371	104	2017-04-14	30	27	c27r30	WD_GenoB19	WD_Panel2	0.003436304
1372	104	2017-04-14	25	7	c7r25	WD_GenoB20	WD_Panel2	0.002715457
1373	104	2017-04-14	49	9	c9r49	WD_GenoB20	WD_Panel2	0.001847166
1374	104	2017-04-14	24	27	c27r24	WD_GenoB20	WD_Panel2	0.003327073
1375	104	2017-04-14	30	7	c7r30	WD_GenoB21	WD_Panel2	0.002069919
1376	104	2017-04-14	60	9	c9r60	WD_GenoB21	WD_Panel2	0.002907338
1377	104	2017-04-14	29	27	c27r29	WD_GenoB21	WD_Panel2	0.003891733
1378	104	2017-04-14	47	9	c9r47	WD_GenoB22	WD_Panel2	0.003189218
1379	104	2017-04-14	9	7	c7r9	WD_GenoB22	WD_Panel2	0.002278033
1380	104	2017-04-14	11	27	c27r11	WD_GenoB22	WD_Panel2	0.003808805
1381	104	2017-04-14	3	7	c7r3	WD_GenoB23	WD_Panel2	0.002887018
1382	104	2017-04-14	5	27	c27r5	WD_GenoB23	WD_Panel2	0.004434017
1383	104	2017-04-14	44	9	c9r44	WD_GenoB23	WD_Panel2	0.002779255
1384	104	2017-04-14	21	7	c7r21	WD_GenoB24	WD_Panel2	0.002816517
1385	104	2017-04-14	33	9	c9r33	WD_GenoB24	WD_Panel2	0.003008223
1386	104	2017-04-14	6	27	c27r6	WD_GenoB24	WD_Panel2	0.004127908
1387	104	2017-04-14	23	7	c7r23	WD_GenoB25	WD_Panel2	0.002620167
1388	104	2017-04-14	42	9	c9r42	WD_GenoB25	WD_Panel2	0.002937194
1389	104	2017-04-14	28	27	c27r28	WD_GenoB25	WD_Panel2	0.0044325
1390	104	2017-04-14	45	9	c9r45	WD_GenoB26	WD_Panel2	0.003142731
1391	104	2017-04-14	26	7	c7r26	WD_GenoB26	WD_Panel2	0.002911638
1392	104	2017-04-14	4	27	c27r4	WD_GenoB26	WD_Panel2	0.004570154
1393	104	2017-04-14	51	9	c9r51	WD_GenoB27	WD_Panel2	0.002676565
1394	104	2017-04-14	18	27	c27r18	WD_GenoB27	WD_Panel2	0.004835921
1395	104	2017-04-14	24	7	c7r24	WD_GenoB27	WD_Panel2	0.002626238
1396	104	2017-04-14	52	9	c9r52	WD_GenoB28	WD_Panel2	0.001999193
1397	104	2017-04-14	15	27	c27r15	WD_GenoB28	WD_Panel2	0.004117809
1398	104	2017-04-14	20	7	c7r20	WD_GenoB28	WD_Panel2	0.003219658
1399	104	2017-04-14	55	9	c9r55	WD_GenoB29	WD_Panel2	0.002593717
1400	104	2017-04-14	11	7	c7r11	WD_GenoB29	WD_Panel2	0.002472667
1401	104	2017-04-14	25	27	c27r25	WD_GenoB29	WD_Panel2	0.004399635
1402	104	2017-04-14	12	7	c7r12	WD_GenoB30	WD_Panel2	0.002145652
1403	104	2017-04-14	41	9	c9r41	WD_GenoB30	WD_Panel2	0.002915011
1404	104	2017-04-14	3	27	c27r3	WD_GenoB30	WD_Panel2	0.003140138
1405	104	2017-04-14	34	23	c23r34	WW_GenoA01	WW_Panel1	0.003700873
1406	104	2017-04-14	45	14	c14r45	WW_GenoA01	WW_Panel1	0.002369163
1407	104	2017-04-14	9	11	c11r9	WW_GenoA01	WW_Panel1	0.002706398
1408	104	2017-04-14	1	10	c10r1	WW_GenoA01	WW_Panel1	0.002376034
1409	104	2017-04-14	31	26	c26r31	WW_GenoA01	WW_Panel1	0.004566123
1410	104	2017-04-14	37	2	c2r37	WW_GenoA01	WW_Panel1	0.002800551
1411	104	2017-04-14	25	3	c3r25	WW_GenoA01	WW_Panel1	0.003172814
1412	104	2017-04-14	30	6	c6r30	WW_GenoA01	WW_Panel1	0.002501688
1413	104	2017-04-14	20	5	c5r20	WW_GenoA01	WW_Panel1	0.002869362
1414	104	2017-04-14	4	25	c25r4	WW_GenoA01	WW_Panel1	0.004386267
1415	104	2017-04-14	43	22	c22r43	WW_GenoA01	WW_Panel1	0.004642309
1416	104	2017-04-14	52	2	c2r52	WW_GenoA02	WW_Panel1	0.003018809
1417	104	2017-04-14	57	3	c3r57	WW_GenoA02	WW_Panel1	0.003690686
1418	104	2017-04-14	10	10	c10r10	WW_GenoA02	WW_Panel1	0.002297061
1419	104	2017-04-14	46	22	c22r46	WW_GenoA02	WW_Panel1	0.004256216
1420	104	2017-04-14	30	23	c23r30	WW_GenoA02	WW_Panel1	0.004595492
1421	104	2017-04-14	17	11	c11r17	WW_GenoA02	WW_Panel1	0.003024866
1422	104	2017-04-14	44	5	c5r44	WW_GenoA02	WW_Panel1	0.002457361
1423	104	2017-04-14	29	6	c6r29	WW_GenoA02	WW_Panel1	0.002406528
1424	104	2017-04-14	29	26	c26r29	WW_GenoA02	WW_Panel1	0.004123343
1425	104	2017-04-14	37	14	c14r37	WW_GenoA02	WW_Panel1	0.002881108
1426	104	2017-04-14	14	25	c25r14	WW_GenoA02	WW_Panel1	0.004466574
1427	104	2017-04-14	33	6	c6r33	WW_GenoA03	WW_Panel1	0.003135228
1428	104	2017-04-14	27	25	c25r27	WW_GenoA03	WW_Panel1	0.004749256
1429	104	2017-04-14	40	5	c5r40	WW_GenoA03	WW_Panel1	0.002212016
1430	104	2017-04-14	42	10	c10r42	WW_GenoA03	WW_Panel1	0.002862154
1431	104	2017-04-14	18	3	c3r18	WW_GenoA03	WW_Panel1	0.003712887
1432	104	2017-04-14	6	11	c11r6	WW_GenoA03	WW_Panel1	0.002518222
1433	104	2017-04-14	34	26	c26r34	WW_GenoA03	WW_Panel1	0.003725816
1434	104	2017-04-14	42	2	c2r42	WW_GenoA03	WW_Panel1	0.002965491
1435	104	2017-04-14	19	22	c22r19	WW_GenoA03	WW_Panel1	0.005094027
1436	104	2017-04-14	41	14	c14r41	WW_GenoA03	WW_Panel1	0.003330203
1437	104	2017-04-14	23	23	c23r23	WW_GenoA03	WW_Panel1	0.003623177
1438	104	2017-04-14	43	10	c10r43	WW_GenoA04	WW_Panel1	0.001577018
1439	104	2017-04-14	13	11	c11r13	WW_GenoA04	WW_Panel1	0.001472383
1440	104	2017-04-14	14	22	c22r14	WW_GenoA04	WW_Panel1	0.002875344
1441	104	2017-04-14	21	2	c2r21	WW_GenoA04	WW_Panel1	0.002315485
1442	104	2017-04-14	47	26	c26r47	WW_GenoA04	WW_Panel1	0.002815276
1443	104	2017-04-14	2	3	c3r2	WW_GenoA04	WW_Panel1	0.002615587
1444	104	2017-04-14	33	14	c14r33	WW_GenoA04	WW_Panel1	0.001789004
1445	104	2017-04-14	31	25	c25r31	WW_GenoA04	WW_Panel1	0.002780768
1446	104	2017-04-14	32	6	c6r32	WW_GenoA04	WW_Panel1	0.00215644
1447	104	2017-04-14	42	23	c23r42	WW_GenoA04	WW_Panel1	0.002947721
1448	104	2017-04-14	55	5	c5r55	WW_GenoA04	WW_Panel1	0.002109374
1449	104	2017-04-14	38	3	c3r38	WW_GenoA05	WW_Panel1	0.002616247
1450	104	2017-04-14	48	6	c6r48	WW_GenoA05	WW_Panel1	0.002542925
1451	104	2017-04-14	47	14	c14r47	WW_GenoA05	WW_Panel1	0.002932295
1452	104	2017-04-14	20	10	c10r20	WW_GenoA05	WW_Panel1	0.002046356
1453	104	2017-04-14	59	5	c5r59	WW_GenoA05	WW_Panel1	0.00337907
1454	104	2017-04-14	41	2	c2r41	WW_GenoA05	WW_Panel1	0.002305715
1455	104	2017-04-14	53	26	c26r53	WW_GenoA05	WW_Panel1	0.003749748
1456	104	2017-04-14	6	22	c22r6	WW_GenoA05	WW_Panel1	0.003900346
1457	104	2017-04-14	3	25	c25r3	WW_GenoA05	WW_Panel1	0.004531656
1458	104	2017-04-14	26	23	c23r26	WW_GenoA05	WW_Panel1	0.003971636
1459	104	2017-04-14	41	11	c11r41	WW_GenoA05	WW_Panel1	0.002709247
1460	104	2017-04-14	23	11	c11r23	WW_GenoA06	WW_Panel1	0.002497099
1461	104	2017-04-14	45	23	c23r45	WW_GenoA06	WW_Panel1	0.004982704
1462	104	2017-04-14	50	3	c3r50	WW_GenoA06	WW_Panel1	0.003009678
1463	104	2017-04-14	21	26	c26r21	WW_GenoA06	WW_Panel1	0.004862806
1464	104	2017-04-14	26	10	c10r26	WW_GenoA06	WW_Panel1	0.003670901
1465	104	2017-04-14	31	6	c6r31	WW_GenoA06	WW_Panel1	0.003451484
1466	104	2017-04-14	21	14	c14r21	WW_GenoA06	WW_Panel1	0.002933684
1467	104	2017-04-14	30	2	c2r30	WW_GenoA06	WW_Panel1	0.003457538
1468	104	2017-04-14	51	25	c25r51	WW_GenoA06	WW_Panel1	0.003955996
1469	104	2017-04-14	10	22	c22r10	WW_GenoA06	WW_Panel1	0.005467472
1470	104	2017-04-14	15	10	c10r15	WW_GenoA07	WW_Panel1	0.003309133
1471	104	2017-04-14	48	26	c26r48	WW_GenoA07	WW_Panel1	0.005232319
1472	104	2017-04-14	29	25	c25r29	WW_GenoA07	WW_Panel1	0.00440047
1473	104	2017-04-14	28	3	c3r28	WW_GenoA07	WW_Panel1	0.003801973
1474	104	2017-04-14	1	2	c2r1	WW_GenoA07	WW_Panel1	0.005166007
1475	104	2017-04-14	8	6	c6r8	WW_GenoA07	WW_Panel1	0.003666784
1476	104	2017-04-14	17	14	c14r17	WW_GenoA07	WW_Panel1	0.002880239
1477	104	2017-04-14	48	5	c5r48	WW_GenoA07	WW_Panel1	0.003738477
1478	104	2017-04-14	40	11	c11r40	WW_GenoA07	WW_Panel1	0.003973723
1479	104	2017-04-14	24	23	c23r24	WW_GenoA07	WW_Panel1	0.005687327
1480	104	2017-04-14	56	22	c22r56	WW_GenoA07	WW_Panel1	0.004398636
1481	104	2017-04-14	35	14	c14r35	WW_GenoA08	WW_Panel1	0.002850343
1482	104	2017-04-14	15	5	c5r15	WW_GenoA08	WW_Panel1	0.003465741
1483	104	2017-04-14	54	25	c25r54	WW_GenoA08	WW_Panel1	0.003427926
1484	104	2017-04-14	42	6	c6r42	WW_GenoA08	WW_Panel1	0.002168885
1485	104	2017-04-14	59	26	c26r59	WW_GenoA08	WW_Panel1	0.003904651
1486	104	2017-04-14	16	23	c23r16	WW_GenoA08	WW_Panel1	0.003802908
1487	104	2017-04-14	26	11	c11r26	WW_GenoA08	WW_Panel1	0.003268457
1488	104	2017-04-14	17	10	c10r17	WW_GenoA08	WW_Panel1	0.002053734
1489	104	2017-04-14	18	2	c2r18	WW_GenoA08	WW_Panel1	0.003669238
1490	104	2017-04-14	45	3	c3r45	WW_GenoA08	WW_Panel1	0.0030618
1491	104	2017-04-14	17	22	c22r17	WW_GenoA08	WW_Panel1	0.004573968
1492	104	2017-04-14	14	23	c23r14	WW_GenoA09	WW_Panel1	0.00649692
1493	104	2017-04-14	23	3	c3r23	WW_GenoA09	WW_Panel1	0.003962277
1494	104	2017-04-14	42	5	c5r42	WW_GenoA09	WW_Panel1	0.002720493
1495	104	2017-04-14	26	2	c2r26	WW_GenoA09	WW_Panel1	0.002955074
1496	104	2017-04-14	40	25	c25r40	WW_GenoA09	WW_Panel1	0.004028544
1497	104	2017-04-14	54	6	c6r54	WW_GenoA09	WW_Panel1	0.00390505
1498	104	2017-04-14	52	14	c14r52	WW_GenoA09	WW_Panel1	0.002236661
1499	104	2017-04-14	15	26	c26r15	WW_GenoA09	WW_Panel1	0.006138645
1500	104	2017-04-14	10	11	c11r10	WW_GenoA09	WW_Panel1	0.003025362
1501	104	2017-04-14	28	10	c10r28	WW_GenoA09	WW_Panel1	0.003414189
1502	104	2017-04-14	5	22	c22r5	WW_GenoA09	WW_Panel1	0.004794447
1503	104	2017-04-14	32	10	c10r32	WW_GenoA10	WW_Panel1	0.00237602
1504	104	2017-04-14	7	14	c14r7	WW_GenoA10	WW_Panel1	0.002942934
1505	104	2017-04-14	32	2	c2r32	WW_GenoA10	WW_Panel1	0.003011314
1506	104	2017-04-14	38	6	c6r38	WW_GenoA10	WW_Panel1	0.003454735
1507	104	2017-04-14	18	22	c22r18	WW_GenoA10	WW_Panel1	0.00496424
1508	104	2017-04-14	8	3	c3r8	WW_GenoA10	WW_Panel1	0.003159495
1509	104	2017-04-14	46	26	c26r46	WW_GenoA10	WW_Panel1	0.004989076
1510	104	2017-04-14	33	11	c11r33	WW_GenoA10	WW_Panel1	0.002943047
1511	104	2017-04-14	11	5	c5r11	WW_GenoA10	WW_Panel1	0.002887082
1512	104	2017-04-14	38	23	c23r38	WW_GenoA10	WW_Panel1	0.005079261
1513	104	2017-04-14	56	25	c25r56	WW_GenoA10	WW_Panel1	0.00421589
1514	104	2017-04-14	57	23	c23r57	WW_GenoA11	WW_Panel1	0.003765599
1515	104	2017-04-14	38	25	c25r38	WW_GenoA11	WW_Panel1	0.002774664
1516	104	2017-04-14	44	6	c6r44	WW_GenoA11	WW_Panel1	0.001985234
1517	104	2017-04-14	53	2	c2r53	WW_GenoA11	WW_Panel1	0.002613853
1518	104	2017-04-14	16	5	c5r16	WW_GenoA11	WW_Panel1	0.002182149
1519	104	2017-04-14	44	26	c26r44	WW_GenoA11	WW_Panel1	0.001691444
1520	104	2017-04-14	40	3	c3r40	WW_GenoA11	WW_Panel1	0.002243117
1521	104	2017-04-14	1	11	c11r1	WW_GenoA11	WW_Panel1	0.002171199
1522	104	2017-04-14	38	22	c22r38	WW_GenoA11	WW_Panel1	0.003022276
1523	104	2017-04-14	18	14	c14r18	WW_GenoA11	WW_Panel1	0.002268471
1524	104	2017-04-14	30	10	c10r30	WW_GenoA11	WW_Panel1	0.002684646
1525	104	2017-04-14	38	5	c5r38	WW_GenoA12	WW_Panel1	0.002409235
1526	104	2017-04-14	57	14	c14r57	WW_GenoA12	WW_Panel1	0.002770021
1527	104	2017-04-14	50	26	c26r50	WW_GenoA12	WW_Panel1	0.003243246
1528	104	2017-04-14	6	25	c25r6	WW_GenoA12	WW_Panel1	0.003869306
1529	104	2017-04-14	24	6	c6r24	WW_GenoA12	WW_Panel1	0.002319921
1530	104	2017-04-14	22	2	c2r22	WW_GenoA12	WW_Panel1	0.003119938
1531	104	2017-04-14	34	3	c3r34	WW_GenoA12	WW_Panel1	0.001793986
1532	104	2017-04-14	59	22	c22r59	WW_GenoA12	WW_Panel1	0.003330046
1533	104	2017-04-14	19	11	c11r19	WW_GenoA12	WW_Panel1	0.002447958
1534	104	2017-04-14	51	10	c10r51	WW_GenoA12	WW_Panel1	0.00237765
1535	104	2017-04-14	50	23	c23r50	WW_GenoA12	WW_Panel1	0.003579524
1536	104	2017-04-14	29	5	c5r29	WW_GenoA13	WW_Panel1	0.002953429
1537	104	2017-04-14	12	2	c2r12	WW_GenoA13	WW_Panel1	0.003358812
1538	104	2017-04-14	44	23	c23r44	WW_GenoA13	WW_Panel1	0.003611949
1539	104	2017-04-14	13	26	c26r13	WW_GenoA13	WW_Panel1	0.004541062
1540	104	2017-04-14	39	14	c14r39	WW_GenoA13	WW_Panel1	0.002294698
1541	104	2017-04-14	46	3	c3r46	WW_GenoA13	WW_Panel1	0.002746304
1542	104	2017-04-14	35	10	c10r35	WW_GenoA13	WW_Panel1	0.002577979
1543	104	2017-04-14	23	6	c6r23	WW_GenoA13	WW_Panel1	0.003074644
1544	104	2017-04-14	15	25	c25r15	WW_GenoA13	WW_Panel1	0.004078778
1545	104	2017-04-14	54	22	c22r54	WW_GenoA13	WW_Panel1	0.004318125
1546	104	2017-04-14	48	11	c11r48	WW_GenoA13	WW_Panel1	0.003059692
1547	104	2017-04-14	26	22	c22r26	WW_GenoA14	WW_Panel1	0.004850858
1548	104	2017-04-14	54	2	c2r54	WW_GenoA14	WW_Panel1	0.002549637
1549	104	2017-04-14	58	14	c14r58	WW_GenoA14	WW_Panel1	0.002042426
1550	104	2017-04-14	35	5	c5r35	WW_GenoA14	WW_Panel1	0.003066956
1551	104	2017-04-14	49	6	c6r49	WW_GenoA14	WW_Panel1	0.003026069
1552	104	2017-04-14	47	10	c10r47	WW_GenoA14	WW_Panel1	0.00302165
1553	104	2017-04-14	9	23	c23r9	WW_GenoA14	WW_Panel1	0.004643044
1554	104	2017-04-14	30	3	c3r30	WW_GenoA14	WW_Panel1	0.002728223
1555	104	2017-04-14	25	25	c25r25	WW_GenoA14	WW_Panel1	0.004421157
1556	104	2017-04-14	51	11	c11r51	WW_GenoA14	WW_Panel1	0.002709546
1557	104	2017-04-14	49	26	c26r49	WW_GenoA14	WW_Panel1	0.004033061
1558	104	2017-04-14	18	5	c5r18	WW_GenoA15	WW_Panel1	0.003757162
1559	104	2017-04-14	8	25	c25r8	WW_GenoA15	WW_Panel1	0.00508742
1560	104	2017-04-14	57	10	c10r57	WW_GenoA15	WW_Panel1	0.003740089
1561	104	2017-04-14	19	6	c6r19	WW_GenoA15	WW_Panel1	0.003291477
1562	104	2017-04-14	10	2	c2r10	WW_GenoA15	WW_Panel1	0.002928029
1563	104	2017-04-14	3	26	c26r3	WW_GenoA15	WW_Panel1	0.00585248
1564	104	2017-04-14	16	3	c3r16	WW_GenoA15	WW_Panel1	0.003686049
1565	104	2017-04-14	32	11	c11r32	WW_GenoA15	WW_Panel1	0.00385403
1566	104	2017-04-14	38	14	c14r38	WW_GenoA15	WW_Panel1	0.003397231
1567	104	2017-04-14	32	22	c22r32	WW_GenoA15	WW_Panel1	0.005099932
1568	104	2017-04-14	27	23	c23r27	WW_GenoA15	WW_Panel1	0.005045548
1569	104	2017-04-14	47	5	c5r47	WW_GenoA16	WW_Panel1	0.003635245
1570	104	2017-04-14	27	26	c26r27	WW_GenoA16	WW_Panel1	0.004849157
1571	104	2017-04-14	4	3	c3r4	WW_GenoA16	WW_Panel1	0.002774785
1572	104	2017-04-14	50	25	c25r50	WW_GenoA16	WW_Panel1	0.003919955
1573	104	2017-04-14	26	6	c6r26	WW_GenoA16	WW_Panel1	0.003171029
1574	104	2017-04-14	2	11	c11r2	WW_GenoA16	WW_Panel1	0.002603976
1575	104	2017-04-14	10	14	c14r10	WW_GenoA16	WW_Panel1	0.003092864
1576	104	2017-04-14	39	22	c22r39	WW_GenoA16	WW_Panel1	0.005087265
1577	104	2017-04-14	19	10	c10r19	WW_GenoA16	WW_Panel1	0.002940952
1578	104	2017-04-14	49	2	c2r49	WW_GenoA16	WW_Panel1	0.003066787
1579	104	2017-04-14	45	6	c6r45	WW_GenoA17	WW_Panel1	0.001383757
1580	104	2017-04-14	17	23	c23r17	WW_GenoA17	WW_Panel1	0.002177566
1581	104	2017-04-14	50	5	c5r50	WW_GenoA17	WW_Panel1	0.00162201
1582	104	2017-04-14	48	3	c3r48	WW_GenoA17	WW_Panel1	0.001315359
1583	104	2017-04-14	34	22	c22r34	WW_GenoA17	WW_Panel1	0.002068402
1584	104	2017-04-14	59	10	c10r59	WW_GenoA17	WW_Panel1	0.001378321
1585	104	2017-04-14	31	2	c2r31	WW_GenoA17	WW_Panel1	0.001388519
1586	104	2017-04-14	9	2	c2r9	WW_GenoA18	WW_Panel1	0.004039237
1587	104	2017-04-14	20	25	c25r20	WW_GenoA18	WW_Panel1	0.005328353
1588	104	2017-04-14	60	3	c3r60	WW_GenoA18	WW_Panel1	0.003699382
1589	104	2017-04-14	13	5	c5r13	WW_GenoA18	WW_Panel1	0.003331659
1590	104	2017-04-14	52	6	c6r52	WW_GenoA18	WW_Panel1	0.003135756
1591	104	2017-04-14	16	11	c11r16	WW_GenoA18	WW_Panel1	0.002808989
1592	104	2017-04-14	53	14	c14r53	WW_GenoA18	WW_Panel1	0.003508979
1593	104	2017-04-14	52	26	c26r52	WW_GenoA18	WW_Panel1	0.003629879
1594	104	2017-04-14	10	23	c23r10	WW_GenoA18	WW_Panel1	0.003447576
1595	104	2017-04-14	7	22	c22r7	WW_GenoA18	WW_Panel1	0.005360032
1596	104	2017-04-14	40	10	c10r40	WW_GenoA18	WW_Panel1	0.003396675
1597	104	2017-04-14	7	3	c3r7	WW_GenoA19	WW_Panel1	0.004611757
1598	104	2017-04-14	30	14	c14r30	WW_GenoA19	WW_Panel1	0.003267408
1599	104	2017-04-14	6	2	c2r6	WW_GenoA19	WW_Panel1	0.004480259
1600	104	2017-04-14	2	22	c22r2	WW_GenoA19	WW_Panel1	0.006004357
1601	104	2017-04-14	47	25	c25r47	WW_GenoA19	WW_Panel1	0.006138897
1602	104	2017-04-14	23	10	c10r23	WW_GenoA19	WW_Panel1	0.004120694
1603	104	2017-04-14	54	23	c23r54	WW_GenoA19	WW_Panel1	0.005351224
1604	104	2017-04-14	18	11	c11r18	WW_GenoA19	WW_Panel1	0.003571468
1605	104	2017-04-14	2	6	c6r2	WW_GenoA19	WW_Panel1	0.003670068
1606	104	2017-04-14	14	26	c26r14	WW_GenoA19	WW_Panel1	0.006086263
1607	104	2017-04-14	54	5	c5r54	WW_GenoA19	WW_Panel1	0.004203779
1608	104	2017-04-14	24	3	c3r24	WW_GenoA20	WW_Panel1	0.002687108
1609	104	2017-04-14	10	26	c26r10	WW_GenoA20	WW_Panel1	0.004225863
1610	104	2017-04-14	35	11	c11r35	WW_GenoA20	WW_Panel1	0.003304001
1611	104	2017-04-14	12	22	c22r12	WW_GenoA20	WW_Panel1	0.003572387
1612	104	2017-04-14	6	5	c5r6	WW_GenoA20	WW_Panel1	0.002506943
1613	104	2017-04-14	44	14	c14r44	WW_GenoA20	WW_Panel1	0.002169068
1614	104	2017-04-14	29	2	c2r29	WW_GenoA20	WW_Panel1	0.002646927
1615	104	2017-04-14	13	25	c25r13	WW_GenoA20	WW_Panel1	0.003984946
1616	104	2017-04-14	29	23	c23r29	WW_GenoA20	WW_Panel1	0.003959963
1617	104	2017-04-14	55	10	c10r55	WW_GenoA20	WW_Panel1	0.002790858
1618	104	2017-04-14	41	26	c26r41	WW_GenoA21	WW_Panel1	0.004857051
1619	104	2017-04-14	22	23	c23r22	WW_GenoA21	WW_Panel1	0.005330326
1620	104	2017-04-14	52	5	c5r52	WW_GenoA21	WW_Panel1	0.004347357
1621	104	2017-04-14	2	14	c14r2	WW_GenoA21	WW_Panel1	0.003588767
1622	104	2017-04-14	23	22	c22r23	WW_GenoA21	WW_Panel1	0.004922686
1623	104	2017-04-14	11	25	c25r11	WW_GenoA21	WW_Panel1	0.005993182
1624	104	2017-04-14	11	11	c11r11	WW_GenoA21	WW_Panel1	0.00279658
1625	104	2017-04-14	44	3	c3r44	WW_GenoA21	WW_Panel1	0.003638215
1626	104	2017-04-14	4	6	c6r4	WW_GenoA21	WW_Panel1	0.004259601
1627	104	2017-04-14	44	2	c2r44	WW_GenoA21	WW_Panel1	0.003222299
1628	104	2017-04-14	58	10	c10r58	WW_GenoA21	WW_Panel1	0.003762705
1629	104	2017-04-14	52	10	c10r52	WW_GenoA22	WW_Panel1	0.002737615
1630	104	2017-04-14	29	14	c14r29	WW_GenoA22	WW_Panel1	0.0027136
1631	104	2017-04-14	12	5	c5r12	WW_GenoA22	WW_Panel1	0.003290048
1632	104	2017-04-14	28	23	c23r28	WW_GenoA22	WW_Panel1	0.004081761
1633	104	2017-04-14	60	22	c22r60	WW_GenoA22	WW_Panel1	0.003763002
1634	104	2017-04-14	58	2	c2r58	WW_GenoA22	WW_Panel1	0.003273658
1635	104	2017-04-14	1	3	c3r1	WW_GenoA22	WW_Panel1	0.003903254
1636	104	2017-04-14	56	11	c11r56	WW_GenoA22	WW_Panel1	0.003214084
1637	104	2017-04-14	59	6	c6r59	WW_GenoA22	WW_Panel1	0.003325679
1638	104	2017-04-14	34	25	c25r34	WW_GenoA22	WW_Panel1	0.003587176
1639	104	2017-04-14	58	26	c26r58	WW_GenoA22	WW_Panel1	0.004260997
1640	104	2017-04-14	57	2	c2r57	WW_GenoA23	WW_Panel1	0.002424685
1641	104	2017-04-14	8	14	c14r8	WW_GenoA23	WW_Panel1	0.003521591
1642	104	2017-04-14	2	25	c25r2	WW_GenoA23	WW_Panel1	0.005043132
1643	104	2017-04-14	15	3	c3r15	WW_GenoA23	WW_Panel1	0.003837254
1644	104	2017-04-14	30	11	c11r30	WW_GenoA23	WW_Panel1	0.002704314
1645	104	2017-04-14	49	23	c23r49	WW_GenoA23	WW_Panel1	0.003949952
1646	104	2017-04-14	57	5	c5r57	WW_GenoA23	WW_Panel1	0.002734666
1647	104	2017-04-14	24	10	c10r24	WW_GenoA23	WW_Panel1	0.003004141
1648	104	2017-04-14	28	26	c26r28	WW_GenoA23	WW_Panel1	0.004025598
1649	104	2017-04-14	41	22	c22r41	WW_GenoA23	WW_Panel1	0.005570348
1650	104	2017-04-14	28	6	c6r28	WW_GenoA23	WW_Panel1	0.004143848
1651	104	2017-04-14	21	6	c6r21	WW_GenoA24	WW_Panel1	0.002974974
1652	104	2017-04-14	38	2	c2r38	WW_GenoA24	WW_Panel1	0.0027279
1653	104	2017-04-14	24	5	c5r24	WW_GenoA24	WW_Panel1	0.002780355
1654	104	2017-04-14	40	23	c23r40	WW_GenoA24	WW_Panel1	0.00337977
1655	104	2017-04-14	45	10	c10r45	WW_GenoA24	WW_Panel1	0.002589588
1656	104	2017-04-14	43	25	c25r43	WW_GenoA24	WW_Panel1	0.004548387
1657	104	2017-04-14	3	3	c3r3	WW_GenoA24	WW_Panel1	0.002812508
1658	104	2017-04-14	45	26	c26r45	WW_GenoA24	WW_Panel1	0.004223833
1659	104	2017-04-14	44	22	c22r44	WW_GenoA24	WW_Panel1	0.003925929
1660	104	2017-04-14	57	11	c11r57	WW_GenoA24	WW_Panel1	0.003276209
1661	104	2017-04-14	20	14	c14r20	WW_GenoA24	WW_Panel1	0.002981883
1662	104	2017-04-14	13	2	c2r13	WW_GenoA25	WW_Panel1	0.002905845
1663	104	2017-04-14	41	23	c23r41	WW_GenoA25	WW_Panel1	0.003431588
1664	104	2017-04-14	52	11	c11r52	WW_GenoA25	WW_Panel1	0.002930917
1665	104	2017-04-14	5	3	c3r5	WW_GenoA25	WW_Panel1	0.00267712
1666	104	2017-04-14	11	26	c26r11	WW_GenoA25	WW_Panel1	0.003761942
1667	104	2017-04-14	21	25	c25r21	WW_GenoA25	WW_Panel1	0.003310068
1668	104	2017-04-14	43	14	c14r43	WW_GenoA25	WW_Panel1	0.001854387
1669	104	2017-04-14	10	5	c5r10	WW_GenoA25	WW_Panel1	0.001570907
1670	104	2017-04-14	36	6	c6r36	WW_GenoA25	WW_Panel1	0.003023009
1671	104	2017-04-14	16	10	c10r16	WW_GenoA25	WW_Panel1	0.001833087
1672	104	2017-04-14	29	22	c22r29	WW_GenoA25	WW_Panel1	0.003838771
1673	104	2017-04-14	46	6	c6r46	WW_GenoA26	WW_Panel1	0.003426715
1674	104	2017-04-14	2	5	c5r2	WW_GenoA26	WW_Panel1	0.004594114
1675	104	2017-04-14	56	3	c3r56	WW_GenoA26	WW_Panel1	0.003953828
1676	104	2017-04-14	22	10	c10r22	WW_GenoA26	WW_Panel1	0.002890444
1677	104	2017-04-14	41	25	c25r41	WW_GenoA26	WW_Panel1	0.004627268
1678	104	2017-04-14	14	11	c11r14	WW_GenoA26	WW_Panel1	0.00284341
1679	104	2017-04-14	34	2	c2r34	WW_GenoA26	WW_Panel1	0.003568813
1680	104	2017-04-14	56	26	c26r56	WW_GenoA26	WW_Panel1	0.004844857
1681	104	2017-04-14	58	23	c23r58	WW_GenoA26	WW_Panel1	0.006280696
1682	104	2017-04-14	9	14	c14r9	WW_GenoA26	WW_Panel1	0.0024382
1683	104	2017-04-14	20	22	c22r20	WW_GenoA26	WW_Panel1	0.005190774
1684	104	2017-04-14	12	3	c3r12	WW_GenoA27	WW_Panel1	0.001250307
1685	104	2017-04-14	26	5	c5r26	WW_GenoA27	WW_Panel1	0.001552293
1686	104	2017-04-14	30	25	c25r30	WW_GenoA27	WW_Panel1	0.002394409
1687	104	2017-04-14	27	10	c10r27	WW_GenoA27	WW_Panel1	0.001703262
1688	104	2017-04-14	16	26	c26r16	WW_GenoA27	WW_Panel1	0.003890807
1689	104	2017-04-14	50	2	c2r50	WW_GenoA27	WW_Panel1	0.001373151
1690	104	2017-04-14	15	22	c22r15	WW_GenoA27	WW_Panel1	0.003496389
1691	104	2017-04-14	48	14	c14r48	WW_GenoA27	WW_Panel1	0.001934279
1692	104	2017-04-14	31	11	c11r31	WW_GenoA27	WW_Panel1	0.001142567
1693	104	2017-04-14	18	23	c23r18	WW_GenoA27	WW_Panel1	0.002915644
1694	104	2017-04-14	53	6	c6r53	WW_GenoA27	WW_Panel1	0.002962007
1695	104	2017-04-14	46	2	c2r46	WW_GenoA28	WW_Panel1	0.003430511
1696	104	2017-04-14	32	14	c14r32	WW_GenoA28	WW_Panel1	0.001778701
1697	104	2017-04-14	4	5	c5r4	WW_GenoA28	WW_Panel1	0.002912954
1698	104	2017-04-14	12	6	c6r12	WW_GenoA28	WW_Panel1	0.002032606
1699	104	2017-04-14	38	26	c26r38	WW_GenoA28	WW_Panel1	0.00452601
1700	104	2017-04-14	21	3	c3r21	WW_GenoA28	WW_Panel1	0.003243808
1701	104	2017-04-14	12	11	c11r12	WW_GenoA28	WW_Panel1	0.002214895
1702	104	2017-04-14	39	23	c23r39	WW_GenoA28	WW_Panel1	0.00324332
1703	104	2017-04-14	50	22	c22r50	WW_GenoA28	WW_Panel1	0.003239314
1704	104	2017-04-14	33	25	c25r33	WW_GenoA28	WW_Panel1	0.003751858
1705	104	2017-04-14	49	14	c14r49	WW_GenoA29	WW_Panel1	0.002570401
1706	104	2017-04-14	20	6	c6r20	WW_GenoA29	WW_Panel1	0.002824444
1707	104	2017-04-14	30	22	c22r30	WW_GenoA29	WW_Panel1	0.00395807
1708	104	2017-04-14	3	10	c10r3	WW_GenoA29	WW_Panel1	0.002409823
1709	104	2017-04-14	7	2	c2r7	WW_GenoA29	WW_Panel1	0.00233466
1710	104	2017-04-14	41	5	c5r41	WW_GenoA29	WW_Panel1	0.002711961
1711	104	2017-04-14	12	23	c23r12	WW_GenoA29	WW_Panel1	0.005381931
1712	104	2017-04-14	58	11	c11r58	WW_GenoA29	WW_Panel1	0.002791807
1713	104	2017-04-14	49	3	c3r49	WW_GenoA29	WW_Panel1	0.00274566
1714	104	2017-04-14	14	10	c10r14	WW_GenoA30	WW_Panel1	0.002849344
1715	104	2017-04-14	5	25	c25r5	WW_GenoA30	WW_Panel1	0.004541372
1716	104	2017-04-14	33	26	c26r33	WW_GenoA30	WW_Panel1	0.004691436
1717	104	2017-04-14	42	11	c11r42	WW_GenoA30	WW_Panel1	0.003543079
1718	104	2017-04-14	9	22	c22r9	WW_GenoA30	WW_Panel1	0.005411282
1719	104	2017-04-14	6	6	c6r6	WW_GenoA30	WW_Panel1	0.003218103
1720	104	2017-04-14	39	2	c2r39	WW_GenoA30	WW_Panel1	0.003109109
1721	104	2017-04-14	9	5	c5r9	WW_GenoA30	WW_Panel1	0.003114039
1722	104	2017-04-14	14	3	c3r14	WW_GenoA30	WW_Panel1	0.003201455
1723	104	2017-04-14	48	23	c23r48	WW_GenoA30	WW_Panel1	0.003934127
1724	104	2017-04-14	54	14	c14r54	WW_GenoA30	WW_Panel1	0.002711628
1725	104	2017-04-14	25	6	c6r25	WW_GenoA31	WW_Panel1	0.004281704
1726	104	2017-04-14	13	22	c22r13	WW_GenoA31	WW_Panel1	0.006658483
1727	104	2017-04-14	59	15	c15r59	WW_GenoA31	WW_Panel1	0.004450043
1728	104	2017-04-14	5	23	c23r5	WW_GenoA31	WW_Panel1	0.005116123
1729	104	2017-04-14	28	11	c11r28	WW_GenoA31	WW_Panel1	0.003727897
1730	104	2017-04-14	5	2	c2r5	WW_GenoA31	WW_Panel1	0.003401841
1731	104	2017-04-14	9	25	c25r9	WW_GenoA31	WW_Panel1	0.006075256
1732	104	2017-04-14	15	14	c14r15	WW_GenoA31	WW_Panel1	0.003745288
1733	104	2017-04-14	55	3	c3r55	WW_GenoA31	WW_Panel1	0.004464039
1734	104	2017-04-14	54	10	c10r54	WW_GenoA31	WW_Panel1	0.004847695
1735	104	2017-04-14	12	26	c26r12	WW_GenoA31	WW_Panel1	0.005131621
1736	104	2017-04-14	8	5	c5r8	WW_GenoA31	WW_Panel1	0.00405608
1737	104	2017-04-14	37	23	c23r37	WW_GenoA32	WW_Panel1	0.004019189
1738	104	2017-04-14	34	10	c10r34	WW_GenoA32	WW_Panel1	0.003381642
1739	104	2017-04-14	38	11	c11r38	WW_GenoA32	WW_Panel1	0.002747013
1740	104	2017-04-14	48	2	c2r48	WW_GenoA32	WW_Panel1	0.002203249
1741	104	2017-04-14	27	14	c14r27	WW_GenoA32	WW_Panel1	0.002451731
1742	104	2017-04-14	30	26	c26r30	WW_GenoA32	WW_Panel1	0.003131856
1743	104	2017-04-14	36	25	c25r36	WW_GenoA32	WW_Panel1	0.003838425
1744	104	2017-04-14	32	5	c5r32	WW_GenoA32	WW_Panel1	0.002790335
1745	104	2017-04-14	24	22	c22r24	WW_GenoA32	WW_Panel1	0.004674583
1746	104	2017-04-14	27	6	c6r27	WW_GenoA32	WW_Panel1	0.00273264
1747	104	2017-04-14	54	3	c3r54	WW_GenoA32	WW_Panel1	0.003206221
1748	104	2017-04-14	47	11	c11r47	WW_GenoA33	WW_Panel1	0.002404614
1749	104	2017-04-14	1	23	c23r1	WW_GenoA33	WW_Panel1	0.004974258
1750	104	2017-04-14	53	22	c22r53	WW_GenoA33	WW_Panel1	0.004219954
1751	104	2017-04-14	1	5	c5r1	WW_GenoA33	WW_Panel1	0.003050501
1752	104	2017-04-14	28	25	c25r28	WW_GenoA33	WW_Panel1	0.004623307
1753	104	2017-04-14	37	10	c10r37	WW_GenoA33	WW_Panel1	0.002839139
1754	104	2017-04-14	50	14	c14r50	WW_GenoA33	WW_Panel1	0.00237135
1755	104	2017-04-14	8	26	c26r8	WW_GenoA33	WW_Panel1	0.005341519
1756	104	2017-04-14	17	3	c3r17	WW_GenoA33	WW_Panel1	0.004466179
1757	104	2017-04-14	60	6	c6r60	WW_GenoA33	WW_Panel1	0.003389994
1758	104	2017-04-14	51	2	c2r51	WW_GenoA33	WW_Panel1	0.003608184
1759	104	2017-04-14	25	2	c2r25	WW_GenoA34	WW_Panel1	0.003085196
1760	104	2017-04-14	23	26	c26r23	WW_GenoA34	WW_Panel1	0.004675198
1761	104	2017-04-14	22	22	c22r22	WW_GenoA34	WW_Panel1	0.004705322
1762	104	2017-04-14	43	23	c23r43	WW_GenoA34	WW_Panel1	0.003548035
1763	104	2017-04-14	52	3	c3r52	WW_GenoA34	WW_Panel1	0.002300414
1764	104	2017-04-14	9	6	c6r9	WW_GenoA34	WW_Panel1	0.002674866
1765	104	2017-04-14	46	14	c14r46	WW_GenoA34	WW_Panel1	0.001657268
1766	104	2017-04-14	19	5	c5r19	WW_GenoA34	WW_Panel1	0.002957435
1767	104	2017-04-14	50	10	c10r50	WW_GenoA34	WW_Panel1	0.002684403
1768	104	2017-04-14	53	11	c11r53	WW_GenoA34	WW_Panel1	0.002009513
1769	104	2017-04-14	16	25	c25r16	WW_GenoA34	WW_Panel1	0.004159629
1770	104	2017-04-14	19	14	c14r19	WW_GenoA35	WW_Panel1	0.001637266
1771	104	2017-04-14	49	25	c25r49	WW_GenoA35	WW_Panel1	0.00290186
1772	104	2017-04-14	5	11	c11r5	WW_GenoA35	WW_Panel1	0.002200761
1773	104	2017-04-14	25	5	c5r25	WW_GenoA35	WW_Panel1	0.002527787
1774	104	2017-04-14	57	22	c22r57	WW_GenoA35	WW_Panel1	0.003474351
1775	104	2017-04-14	23	2	c2r23	WW_GenoA35	WW_Panel1	0.002559557
1776	104	2017-04-14	7	6	c6r7	WW_GenoA35	WW_Panel1	0.002703174
1777	104	2017-04-14	53	10	c10r53	WW_GenoA35	WW_Panel1	0.002981881
1778	104	2017-04-14	51	23	c23r51	WW_GenoA35	WW_Panel1	0.003837319
1779	104	2017-04-14	9	26	c26r9	WW_GenoA35	WW_Panel1	0.004752561
1780	104	2017-04-14	13	3	c3r13	WW_GenoA35	WW_Panel1	0.002113449
1781	104	2017-04-14	9	10	c10r9	WW_GenoA36	WW_Panel1	0.001452192
1782	104	2017-04-14	19	25	c25r19	WW_GenoA36	WW_Panel1	0.003112615
1783	104	2017-04-14	37	6	c6r37	WW_GenoA36	WW_Panel1	0.001092203
1784	104	2017-04-14	49	22	c22r49	WW_GenoA36	WW_Panel1	0.002196886
1785	104	2017-04-14	29	11	c11r29	WW_GenoA36	WW_Panel1	0.001669692
1786	104	2017-04-14	8	23	c23r8	WW_GenoA36	WW_Panel1	0.002600643
1787	104	2017-04-14	47	2	c2r47	WW_GenoA36	WW_Panel1	0.001259792
1788	104	2017-04-14	16	14	c14r16	WW_GenoA36	WW_Panel1	0.001199701
1789	104	2017-04-14	29	3	c3r29	WW_GenoA36	WW_Panel1	0.001318319
1790	104	2017-04-14	23	5	c5r23	WW_GenoA36	WW_Panel1	0.00121083
1791	104	2017-04-14	36	23	c23r36	WW_GenoA37	WW_Panel1	0.003571389
1792	104	2017-04-14	46	25	c25r46	WW_GenoA37	WW_Panel1	0.002690071
1793	104	2017-04-14	7	11	c11r7	WW_GenoA37	WW_Panel1	0.002302099
1794	104	2017-04-14	7	5	c5r7	WW_GenoA37	WW_Panel1	0.002376789
1795	104	2017-04-14	22	14	c14r22	WW_GenoA37	WW_Panel1	0.002161385
1796	104	2017-04-14	35	26	c26r35	WW_GenoA37	WW_Panel1	0.003294243
1797	104	2017-04-14	10	3	c3r10	WW_GenoA37	WW_Panel1	0.002649606
1798	104	2017-04-14	5	6	c6r5	WW_GenoA37	WW_Panel1	0.002503562
1799	104	2017-04-14	8	10	c10r8	WW_GenoA37	WW_Panel1	0.002437209
1800	104	2017-04-14	35	22	c22r35	WW_GenoA37	WW_Panel1	0.00245872
1801	104	2017-04-14	24	26	c26r24	WW_GenoA38	WW_Panel1	0.004199053
1802	104	2017-04-14	37	3	c3r37	WW_GenoA38	WW_Panel1	0.001930284
1803	104	2017-04-14	4	10	c10r4	WW_GenoA38	WW_Panel1	0.002044612
1804	104	2017-04-14	60	14	c14r60	WW_GenoA38	WW_Panel1	0.002597152
1805	104	2017-04-14	51	5	c5r51	WW_GenoA38	WW_Panel1	0.002727913
1806	104	2017-04-14	4	22	c22r4	WW_GenoA38	WW_Panel1	0.003737879
1807	104	2017-04-14	13	6	c6r13	WW_GenoA38	WW_Panel1	0.001928879
1808	104	2017-04-14	27	2	c2r27	WW_GenoA38	WW_Panel1	0.00225398
1809	104	2017-04-14	23	25	c25r23	WW_GenoA38	WW_Panel1	0.003726249
1810	104	2017-04-14	11	23	c23r11	WW_GenoA38	WW_Panel1	0.003508471
1811	104	2017-04-14	21	11	c11r21	WW_GenoA38	WW_Panel1	0.002245922
1812	104	2017-04-14	3	2	c2r3	WW_GenoA39	WW_Panel1	0.002402182
1813	104	2017-04-14	55	6	c6r55	WW_GenoA39	WW_Panel1	0.003058593
1814	104	2017-04-14	49	11	c11r49	WW_GenoA39	WW_Panel1	0.002432571
1815	104	2017-04-14	51	22	c22r51	WW_GenoA39	WW_Panel1	0.00394293
1816	104	2017-04-14	36	3	c3r36	WW_GenoA39	WW_Panel1	0.002408875
1817	104	2017-04-14	48	25	c25r48	WW_GenoA39	WW_Panel1	0.003648022
1818	104	2017-04-14	5	5	c5r5	WW_GenoA39	WW_Panel1	0.00282339
1819	104	2017-04-14	31	14	c14r31	WW_GenoA39	WW_Panel1	0.002540813
1820	104	2017-04-14	26	26	c26r26	WW_GenoA39	WW_Panel1	0.00432964
1821	104	2017-04-14	41	10	c10r41	WW_GenoA39	WW_Panel1	0.002309226
1822	104	2017-04-14	41	3	c3r41	WW_GenoA40	WW_Panel1	0.00258569
1823	104	2017-04-14	40	26	c26r40	WW_GenoA40	WW_Panel1	0.004241045
1824	104	2017-04-14	3	14	c14r3	WW_GenoA40	WW_Panel1	0.002657626
1825	104	2017-04-14	36	22	c22r36	WW_GenoA40	WW_Panel1	0.003848231
1826	104	2017-04-14	5	10	c10r5	WW_GenoA40	WW_Panel1	0.003027741
1827	104	2017-04-14	56	23	c23r56	WW_GenoA40	WW_Panel1	0.004489857
1828	104	2017-04-14	35	6	c6r35	WW_GenoA40	WW_Panel1	0.002812913
1829	104	2017-04-14	34	5	c5r34	WW_GenoA40	WW_Panel1	0.002947777
1830	104	2017-04-14	59	2	c2r59	WW_GenoA40	WW_Panel1	0.00320327
1831	104	2017-04-14	50	11	c11r50	WW_GenoA40	WW_Panel1	0.002645407
1832	104	2017-04-14	12	25	c25r12	WW_GenoA40	WW_Panel1	0.004366152
1833	104	2017-04-14	45	5	c5r45	WW_GenoA41	WW_Panel1	0.002906131
1834	104	2017-04-14	40	6	c6r40	WW_GenoA41	WW_Panel1	0.002522646
1835	104	2017-04-14	54	26	c26r54	WW_GenoA41	WW_Panel1	0.004312681
1836	104	2017-04-14	36	11	c11r36	WW_GenoA41	WW_Panel1	0.003064996
1837	104	2017-04-14	31	3	c3r31	WW_GenoA41	WW_Panel1	0.002822596
1838	104	2017-04-14	56	10	c10r56	WW_GenoA41	WW_Panel1	0.002054871
1839	104	2017-04-14	16	2	c2r16	WW_GenoA41	WW_Panel1	0.002718579
1840	104	2017-04-14	31	22	c22r31	WW_GenoA41	WW_Panel1	0.003843119
1841	104	2017-04-14	60	23	c23r60	WW_GenoA41	WW_Panel1	0.004143417
1842	104	2017-04-14	60	25	c25r60	WW_GenoA41	WW_Panel1	0.003177155
1843	104	2017-04-14	25	14	c14r25	WW_GenoA41	WW_Panel1	0.002725499
1844	104	2017-04-14	32	26	c26r32	WW_GenoA42	WW_Panel1	0.004373603
1845	104	2017-04-14	21	22	c22r21	WW_GenoA42	WW_Panel1	0.004256569
1846	104	2017-04-14	24	25	c25r24	WW_GenoA42	WW_Panel1	0.003384958
1847	104	2017-04-14	25	11	c11r25	WW_GenoA42	WW_Panel1	0.00288412
1848	104	2017-04-14	1	14	c14r1	WW_GenoA42	WW_Panel1	0.003107133
1849	104	2017-04-14	43	6	c6r43	WW_GenoA42	WW_Panel1	0.003427919
1850	104	2017-04-14	38	10	c10r38	WW_GenoA42	WW_Panel1	0.00304663
1851	104	2017-04-14	31	5	c5r31	WW_GenoA42	WW_Panel1	0.002645924
1852	104	2017-04-14	39	3	c3r39	WW_GenoA42	WW_Panel1	0.002291054
1853	104	2017-04-14	2	2	c2r2	WW_GenoA42	WW_Panel1	0.003138238
1854	104	2017-04-14	55	23	c23r55	WW_GenoA42	WW_Panel1	0.004514178
1855	104	2017-04-14	22	6	c6r22	WW_GenoA43	WW_Panel1	0.002604765
1856	104	2017-04-14	19	2	c2r19	WW_GenoA43	WW_Panel1	0.003451149
1857	104	2017-04-14	37	26	c26r37	WW_GenoA43	WW_Panel1	0.003703128
1858	104	2017-04-14	13	23	c23r13	WW_GenoA43	WW_Panel1	0.004761477
1859	104	2017-04-14	33	3	c3r33	WW_GenoA43	WW_Panel1	0.001960723
1860	104	2017-04-14	46	10	c10r46	WW_GenoA43	WW_Panel1	0.002146391
1861	104	2017-04-14	56	14	c14r56	WW_GenoA43	WW_Panel1	0.002352341
1862	104	2017-04-14	47	22	c22r47	WW_GenoA43	WW_Panel1	0.00198469
1863	104	2017-04-14	52	25	c25r52	WW_GenoA43	WW_Panel1	0.003634229
1864	104	2017-04-14	3	11	c11r3	WW_GenoA43	WW_Panel1	0.002023089
1865	104	2017-04-14	17	5	c5r17	WW_GenoA43	WW_Panel1	0.002634461
1866	104	2017-04-14	24	11	c11r24	WW_GenoA44	WW_Panel1	0.003182132
1867	104	2017-04-14	37	25	c25r37	WW_GenoA44	WW_Panel1	0.004376729
1868	104	2017-04-14	56	6	c6r56	WW_GenoA44	WW_Panel1	0.002733846
1869	104	2017-04-14	27	3	c3r27	WW_GenoA44	WW_Panel1	0.003077379
1870	104	2017-04-14	6	14	c14r6	WW_GenoA44	WW_Panel1	0.003258484
1871	104	2017-04-14	21	5	c5r21	WW_GenoA44	WW_Panel1	0.003077754
1872	104	2017-04-14	20	2	c2r20	WW_GenoA44	WW_Panel1	0.003298984
1873	104	2017-04-14	6	26	c26r6	WW_GenoA44	WW_Panel1	0.004807175
1874	104	2017-04-14	37	22	c22r37	WW_GenoA44	WW_Panel1	0.00433776
1875	104	2017-04-14	60	10	c10r60	WW_GenoA44	WW_Panel1	0.003091175
1876	104	2017-04-14	28	14	c14r28	WW_GenoA45	WW_Panel1	0.002224446
1877	104	2017-04-14	41	6	c6r41	WW_GenoA45	WW_Panel1	0.00251591
1878	104	2017-04-14	11	3	c3r11	WW_GenoA45	WW_Panel1	0.002797143
1879	104	2017-04-14	43	5	c5r43	WW_GenoA45	WW_Panel1	0.002214293
1880	104	2017-04-14	44	25	c25r44	WW_GenoA45	WW_Panel1	0.003096416
1881	104	2017-04-14	39	26	c26r39	WW_GenoA45	WW_Panel1	0.004125736
1882	104	2017-04-14	28	2	c2r28	WW_GenoA45	WW_Panel1	0.00233165
1883	104	2017-04-14	39	10	c10r39	WW_GenoA45	WW_Panel1	0.00273228
1884	104	2017-04-14	60	11	c11r60	WW_GenoA45	WW_Panel1	0.002837354
1885	104	2017-04-14	25	23	c23r25	WW_GenoA45	WW_Panel1	0.004499765
1886	104	2017-04-14	55	22	c22r55	WW_GenoA45	WW_Panel1	0.003436989
1887	104	2017-04-14	35	23	c23r35	WW_GenoA46	WW_Panel1	0.004717162
1888	104	2017-04-14	6	3	c3r6	WW_GenoA46	WW_Panel1	0.00331926
1889	104	2017-04-14	17	25	c25r17	WW_GenoA46	WW_Panel1	0.005085417
1890	104	2017-04-14	8	2	c2r8	WW_GenoA46	WW_Panel1	0.002879645
1891	104	2017-04-14	59	14	c14r59	WW_GenoA46	WW_Panel1	0.002887679
1892	104	2017-04-14	47	6	c6r47	WW_GenoA46	WW_Panel1	0.003287652
1893	104	2017-04-14	28	5	c5r28	WW_GenoA46	WW_Panel1	0.002955186
1894	104	2017-04-14	40	22	c22r40	WW_GenoA46	WW_Panel1	0.005208502
1895	104	2017-04-14	7	10	c10r7	WW_GenoA46	WW_Panel1	0.002864537
1896	104	2017-04-14	44	11	c11r44	WW_GenoA46	WW_Panel1	0.003645325
1897	104	2017-04-14	60	26	c26r60	WW_GenoA46	WW_Panel1	0.003877989
1898	104	2017-04-14	39	6	c6r39	WW_GenoA47	WW_Panel1	0.003364747
1899	104	2017-04-14	58	5	c5r58	WW_GenoA47	WW_Panel1	0.003526862
1900	104	2017-04-14	8	22	c22r8	WW_GenoA47	WW_Panel1	0.005053689
1901	104	2017-04-14	31	10	c10r31	WW_GenoA47	WW_Panel1	0.00299443
1902	104	2017-04-14	59	11	c11r59	WW_GenoA47	WW_Panel1	0.003772064
1903	104	2017-04-14	13	14	c14r13	WW_GenoA47	WW_Panel1	0.002833815
1904	104	2017-04-14	52	23	c23r52	WW_GenoA47	WW_Panel1	0.004712473
1905	104	2017-04-14	55	25	c25r55	WW_GenoA47	WW_Panel1	0.004432673
1906	104	2017-04-14	43	26	c26r43	WW_GenoA47	WW_Panel1	0.004290824
1907	104	2017-04-14	4	2	c2r4	WW_GenoA47	WW_Panel1	0.003182321
1908	104	2017-04-14	26	3	c3r26	WW_GenoA47	WW_Panel1	0.003158511
1909	104	2017-04-14	1	26	c26r1	WW_GenoA48	WW_Panel1	0.005612176
1910	104	2017-04-14	51	3	c3r51	WW_GenoA48	WW_Panel1	0.002822538
1911	104	2017-04-14	34	6	c6r34	WW_GenoA48	WW_Panel1	0.00347526
1912	104	2017-04-14	13	10	c10r13	WW_GenoA48	WW_Panel1	0.002618052
1913	104	2017-04-14	2	23	c23r2	WW_GenoA48	WW_Panel1	0.005705431
1914	104	2017-04-14	45	25	c25r45	WW_GenoA48	WW_Panel1	0.006094419
1915	104	2017-04-14	56	2	c2r56	WW_GenoA48	WW_Panel1	0.004635772
1916	104	2017-04-14	27	11	c11r27	WW_GenoA48	WW_Panel1	0.00413209
1917	104	2017-04-14	27	5	c5r27	WW_GenoA48	WW_Panel1	0.003983843
1918	104	2017-04-14	51	14	c14r51	WW_GenoA48	WW_Panel1	0.003676906
1919	104	2017-04-14	11	22	c22r11	WW_GenoA48	WW_Panel1	0.005370633
1920	104	2017-04-14	40	14	c14r40	WW_GenoA49	WW_Panel1	0.00213862
1921	104	2017-04-14	6	10	c10r6	WW_GenoA49	WW_Panel1	0.002431119
1922	104	2017-04-14	32	23	c23r32	WW_GenoA49	WW_Panel1	0.003959447
1923	104	2017-04-14	15	2	c2r15	WW_GenoA49	WW_Panel1	0.002736918
1924	104	2017-04-14	37	5	c5r37	WW_GenoA49	WW_Panel1	0.002639187
1925	104	2017-04-14	1	6	c6r1	WW_GenoA49	WW_Panel1	0.002438575
1926	104	2017-04-14	19	3	c3r19	WW_GenoA49	WW_Panel1	0.003566486
1927	104	2017-04-14	39	25	c25r39	WW_GenoA49	WW_Panel1	0.00382494
1928	104	2017-04-14	18	26	c26r18	WW_GenoA49	WW_Panel1	0.005030341
1929	104	2017-04-14	33	22	c22r33	WW_GenoA49	WW_Panel1	0.003281317
1930	104	2017-04-14	55	11	c11r55	WW_GenoA49	WW_Panel1	0.002551592
1931	104	2017-04-14	12	14	c14r12	WW_GenoA50	WW_Panel1	0.003046108
1932	104	2017-04-14	11	2	c2r11	WW_GenoA50	WW_Panel1	0.002661896
1933	104	2017-04-14	59	25	c25r59	WW_GenoA50	WW_Panel1	0.005152325
1934	104	2017-04-14	59	3	c3r59	WW_GenoA50	WW_Panel1	0.004183063
1935	104	2017-04-14	31	23	c23r31	WW_GenoA50	WW_Panel1	0.005273498
1936	104	2017-04-14	56	5	c5r56	WW_GenoA50	WW_Panel1	0.004087866
1937	104	2017-04-14	51	6	c6r51	WW_GenoA50	WW_Panel1	0.00261403
1938	104	2017-04-14	52	22	c22r52	WW_GenoA50	WW_Panel1	0.003675595
1939	104	2017-04-14	43	11	c11r43	WW_GenoA50	WW_Panel1	0.002859928
1940	104	2017-04-14	22	26	c26r22	WW_GenoA50	WW_Panel1	0.005943504
1941	104	2017-04-14	2	10	c10r2	WW_GenoA50	WW_Panel1	0.002378513
1942	104	2017-04-14	25	26	c26r25	WW_GenoA51	WW_Panel1	0.005971368
1943	104	2017-04-14	55	2	c2r55	WW_GenoA51	WW_Panel1	0.003777431
1944	104	2017-04-14	22	5	c5r22	WW_GenoA51	WW_Panel1	0.003480063
1945	104	2017-04-14	4	23	c23r4	WW_GenoA51	WW_Panel1	0.00641115
1946	104	2017-04-14	18	6	c6r18	WW_GenoA51	WW_Panel1	0.00356076
1947	104	2017-04-14	16	22	c22r16	WW_GenoA51	WW_Panel1	0.005584125
1948	104	2017-04-14	53	25	c25r53	WW_GenoA51	WW_Panel1	0.004423469
1949	104	2017-04-14	23	14	c14r23	WW_GenoA51	WW_Panel1	0.003188245
1950	104	2017-04-14	15	11	c11r15	WW_GenoA51	WW_Panel1	0.003166948
1951	104	2017-04-14	44	10	c10r44	WW_GenoA51	WW_Panel1	0.003178862
1952	104	2017-04-14	43	3	c3r43	WW_GenoA51	WW_Panel1	0.003318651
1953	104	2017-04-14	11	6	c6r11	WW_GenoA52	WW_Panel1	0.00274396
1954	104	2017-04-14	20	3	c3r20	WW_GenoA52	WW_Panel1	0.00244164
1955	104	2017-04-14	7	26	c26r7	WW_GenoA52	WW_Panel1	0.005980729
1956	104	2017-04-14	60	5	c5r60	WW_GenoA52	WW_Panel1	0.002561447
1957	104	2017-04-14	26	14	c14r26	WW_GenoA52	WW_Panel1	0.002730948
1958	104	2017-04-14	17	2	c2r17	WW_GenoA52	WW_Panel1	0.002753703
1959	104	2017-04-14	18	10	c10r18	WW_GenoA52	WW_Panel1	0.002244276
1960	104	2017-04-14	10	25	c25r10	WW_GenoA52	WW_Panel1	0.004064694
1961	104	2017-04-14	7	23	c23r7	WW_GenoA52	WW_Panel1	0.005761966
1962	104	2017-04-14	8	11	c11r8	WW_GenoA52	WW_Panel1	0.00226113
1963	104	2017-04-14	28	22	c22r28	WW_GenoA52	WW_Panel1	0.004406846
1964	104	2017-04-14	19	23	c23r19	WW_GenoA53	WW_Panel1	0.004192821
1965	104	2017-04-14	42	3	c3r42	WW_GenoA53	WW_Panel1	0.002749772
1966	104	2017-04-14	55	14	c14r55	WW_GenoA53	WW_Panel1	0.002224383
1967	104	2017-04-14	29	10	c10r29	WW_GenoA53	WW_Panel1	0.002805368
1968	104	2017-04-14	14	5	c5r14	WW_GenoA53	WW_Panel1	0.002455102
1969	104	2017-04-14	60	15	c15r60	WW_GenoA53	WW_Panel1	0.002261738
1970	104	2017-04-14	45	2	c2r45	WW_GenoA53	WW_Panel1	0.002298544
1971	104	2017-04-14	3	22	c22r3	WW_GenoA53	WW_Panel1	0.003812415
1972	104	2017-04-14	46	11	c11r46	WW_GenoA53	WW_Panel1	0.002921703
1973	104	2017-04-14	17	6	c6r17	WW_GenoA53	WW_Panel1	0.002824213
1974	104	2017-04-14	4	26	c26r4	WW_GenoA53	WW_Panel1	0.004231909
1975	104	2017-04-14	1	25	c25r1	WW_GenoA53	WW_Panel1	0.004369647
1976	104	2017-04-14	37	11	c11r37	WW_GenoA54	WW_Panel1	0.001928999
1977	104	2017-04-14	55	26	c26r55	WW_GenoA54	WW_Panel1	0.003153193
1978	104	2017-04-14	14	2	c2r14	WW_GenoA54	WW_Panel1	0.002964936
1979	104	2017-04-14	33	5	c5r33	WW_GenoA54	WW_Panel1	0.002506874
1980	104	2017-04-14	58	22	c22r58	WW_GenoA54	WW_Panel1	0.00280645
1981	104	2017-04-14	11	14	c14r11	WW_GenoA54	WW_Panel1	0.002664234
1982	104	2017-04-14	18	25	c25r18	WW_GenoA54	WW_Panel1	0.004108889
1983	104	2017-04-14	9	3	c3r9	WW_GenoA54	WW_Panel1	0.003196393
1984	104	2017-04-14	21	10	c10r21	WW_GenoA54	WW_Panel1	0.002021605
1985	104	2017-04-14	14	6	c6r14	WW_GenoA54	WW_Panel1	0.002166601
1986	104	2017-04-14	53	23	c23r53	WW_GenoA54	WW_Panel1	0.003532156
1987	104	2017-04-14	5	14	c14r5	WW_GenoA55	WW_Panel1	0.001800514
1988	104	2017-04-14	49	5	c5r49	WW_GenoA55	WW_Panel1	0.002358437
1989	104	2017-04-14	59	23	c23r59	WW_GenoA55	WW_Panel1	0.004406182
1990	104	2017-04-14	53	3	c3r53	WW_GenoA55	WW_Panel1	0.002353671
1991	104	2017-04-14	15	6	c6r15	WW_GenoA55	WW_Panel1	0.002376857
1992	104	2017-04-14	45	11	c11r45	WW_GenoA55	WW_Panel1	0.002489306
1993	104	2017-04-14	49	10	c10r49	WW_GenoA55	WW_Panel1	0.00181345
1994	104	2017-04-14	20	26	c26r20	WW_GenoA55	WW_Panel1	0.003736809
1995	104	2017-04-14	26	25	c25r26	WW_GenoA55	WW_Panel1	0.002298693
1996	104	2017-04-14	45	22	c22r45	WW_GenoA55	WW_Panel1	0.003017385
1997	104	2017-04-14	40	2	c2r40	WW_GenoA55	WW_Panel1	0.002224639
1998	104	2017-04-14	4	14	c14r4	WW_GenoA56	WW_Panel1	0.003227881
1999	104	2017-04-14	1	22	c22r1	WW_GenoA56	WW_Panel1	0.004677312
[truncated: 36,931 more rows]
