# Supplementary material for: A two-stage approach for the spatio-temporal analysis of high-throughput phenotyping data
Source: Sci Rep. 2022 Feb 24;12:3177. doi: 10.1038/s41598-022-06935-9 (PMC8873425; doi:10.1038/s41598-022-06935-9)
Supplement: Supplementary file 2 — Supplementary Information. [file 41598_2022_6935_MOESM2_ESM.zip › HTP_two_stage_approach/README.txt]

# A two-stage approach for the spatio-temporal analysis of high-throughput phenotyping data

 Authors: Diana M. Pérez-Valencia, María Xosé Rodríguez-Álvarez, Martin P. Boer, Lukas Kronenberg, 
          Llorenç Cabrera-Bosquet, Andreas Hund, Emilie J. Millet and Fred A. van Eeuwijk

 Contact: Diana M. Pérez-Valencia - dperez@bcamath.org

# R-scripts and data

There are 8 files

1) Functions_Pspline_Hierarchical_Curve_Data_Model.R
      This R-file contains the functions required to fit, predict and plot the P-spline
      Hierarchical Curve Data Model used in the second stage of the two-stage approach.

2) Help_functions_Pspline_Hierarchical_Curve_Data_Model.R
      This R-file contains the help functions required to fit the P-spline
      Hierarchical Curve Data Model used in the second stage of the two-stage approach.

3) PhenoArchData_paper_two_stage_approach.csv
      This csv-file contains the data to reproduce the analysis of the two-stage approach
      for the PhenoArch platform (INRAE Montpellier).
      This dataset is a cleaned version of the PhenoarchDat1 data in statgenHTP package.

4) PhenoArch_First_Stage_SpATS_with_statgenHTP.R
      This R-file contains the code to reproduce the analyses for the first stage of the
      two-stage approach for the PhenoArch platform (INRAE Montpellier).
      In particular, the code gives Figures 2 and 3, and supplementary Figures S2 and S3.
   
5) PhenoArch_Second_Stage_Pspline_Hierarchical_Curve_Data_Model.R
      This R-file contains the code to reproduce the analyses for the second stage of the
      two-stage approach for the PhenoArch platform (INRAE Montpellier).
      In particular, the code gives Figure 4.

6) FIP2017Data_paper_two_stage_approach.csv
      This csv-file contains the data to reproduce the analysis of the two-stage approach
      for the FIP platform (ETH Zürich).
      This dataset is a cleaned version of the FIP data for the 2017 trial.

7) FIP2017_First_Stage_SpATS_with_statgenHTP.R
      This R-file contains the code to reproduce the analyses for the first stage of the
      two-stage approach for the FIP platform (ETH Zürich).
      In particular, the code gives Figure 5, and supplementary Figures S4, S5 and S6.
   
8) FIP2017_Second_Stage_Pspline_Hierarchical_Curve_Data_Model.R
      This R-file contains the code to reproduce the analyses for the second stage of the
      two-stage approach for the FIP platform (ETH Zürich).
      In particular, the code gives Figures 6, 7 (partially, without Temperature information) and 8, and supplementary Figure S7.

Instructions
======================

Step 1: Open R (or RStudio) and set the working directory to the folder where the files (codes and data) are located.

Step 2.1: To reproduce the analyses for the first stage of the two-stage approach for the PhenoArch platform (INRAE Montpellier), open PhenoArch_First_Stage_SpATS_with_statgenHTP.R and execute the code.

Step 2.2: To reproduce the analyses for the second stage of the two-stage approach for the PhenoArch platform (INRAE Montpellier), open PhenoArch_Second_Stage_Pspline_Hierarchical_Curve_Data_Model.R and execute the code.

Step 3.1: To reproduce the analyses for the first stage of the two-stage approach for the FIP platform (ETH Zürich), open FIP2017_First_Stage_SpATS_with_statgenHTP.R and execute the code.

Step 3.2: To reproduce the analyses for the second stage of the two-stage approach for the FIP platform (ETH Zürich), open FIP2017_Second_Stage_Pspline_Hierarchical_Curve_Data_Model.R and execute the code.
